# Supplementary material for: Effect of fixed 7.5 minutes’ moderate intensity exercise bouts on body composition and blood pressure among sedentary adults with prehypertension in Western-Kenya
Source: PLOS Glob Public Health. 2022 Jul 21;2(7):e0000806. doi: 10.1371/journal.pgph.0000806 (PMC10021634; doi:10.1371/journal.pgph.0000806)
Supplement: S1 Data — (XLSX) [file pgph.0000806.s001.xlsx]

## Sheet: Sheet1
study ID	P. Gender	Gender	YOB	Age	Residence	Edu Level	P.Occupation	Occupation	Last date of planned exercise	Last date of hard PA	Bout Type assigned	Bout assigned	Height	wt wk 0	wt 12	Waist wk 0	Waist wk 12	BMI wk 0	BMI wk 12	WHtR wk 0	WHtR wk 12	Syst BP wk 0	Syst BP wk 12	Diast BP wk 0	Diast BP wk 12	pulse pressure wk 0	pulse pressure wk 12	E.MHR	HR wk 0	HR wk 12	WHR wk 0	WHR wk 12	Total exercise time _ 3 months (mins)	Weekly exercise time (Mins)
CRF 001	M	0	1963	58	Eldoret	3	Radiographer	0	0	0	1	Long	182	90	88.5	92	89	27.1706	26.7178	0.505495	0.489011	125	110	74	70	91	83.3333	162	79	76	0.94	0.89	1826	152.167
CRF 003	M	0	1959	62	Langas	2	Office Assistant	0	0	0	1	Long	168	85	85	100	96	30.1162	30.1162	0.595238	0.571429	134	134	84	89	100.667	104	158	75	75	1.02	0.95		0
CRF 004	M	0	1960	61	Eldoret	3	Office Assistant	0	0	0	0	Short	163	64	62.5	87	85	24.0882	23.5237	0.533742	0.521472	121	113	78	66	92.3333	81.6667	159	63	64	0.92	0.97	1884	157
CRF 006	M	0	1959	62	Eldoret	2	Security supervisor	0	0	0	0	Short	179	68	66	77	75.5	21.2228	20.5986	0.430168	0.421788	123	114	67	68	85.6667	83.3333	158	76	72	0.89	0.86	1903	158.583
CRF 007	M	0	1965	56	Eldoret	2	Security supervisor	0	0	0	0	Short	175	79	76	92	84.5	25.7959	24.8163	0.525714	0.482857	139	132	74	70	95.6667	90.6667	174	61	56	0.96	0.89	1900	158.333
CRF 009	M	0	1959	62	Eldoret	2	Security supervisor	0	0	0	0	Short	191	79	77	76	74	21.6551	21.1069	0.397906	0.387435	122	117	79	71	93.3333	86.3333	158	71	72	0.8	0.79	1912	159.333
CRF 010	M	0	1960	61	Eldoret	3	Nurse	0	0	0	0	Short	170	77	76	94	88.5	26.6436	26.2976	0.552941	0.520588	154	142	78	72	103.333	95.3333	159	58	58	0.96	0.91	3709	154.542
CRF 011	M	0	1963	58	Langas	2	PA	0	0	0	0	Short	156	52	51	71	68	21.3675	20.9566	0.455128	0.435897	128	133	81	76	96.6667	95	162	80	64	0.9	0.85	3827	159.458
CRF 013	F	1	1965	56	Kapsoya	3	Physiotherapist	0	0	0	1	Long	160	80	79.5	97	93.5	31.25	31.0547	0.60625	0.584375	117	115	85	80	95.6667	91.6667	164	68	67	0.83	0.81	3689	153.708
CRF 015	M	0	1960	61	ElView	3	Lecturer	0	0	0	0	short	168	99	96.5	110	100	35.0765	34.1908	0.654762	0.595238	133	129	77	71	95.6667	90.3333	159	67	60	1	0.93	3675	153.125
CRF 016	F	1	1959	62	Kimumu	3	Occupational therapist/Counsellor	0	0	0	1	Long	158	88	83	97	95	35.2508	33.2479	0.613924	0.601266	124	122	79	80	94	94	158	70	66	0.83	0.82	3607	150.292
CRF 017	M	0	1955	66	Islamic Centre	2	Retired/Security	1	0	0	0	Short	168	66	66	82	81	23.3844	23.3844	0.488095	0.482143	133	130	87	71	102.333	90.6667	154	74	76	0.89	0.88	3717	154.875
CRF 018	M	0	1960	61	Racecourse	3	Records Clerk	0	2020	0	1	Long	179	85	85	97	94	26.5285	26.5285	0.541899	0.52514	132	129	84	81	100	97	159	78	72	1	0.97	3699	154.125
CRF 019	F	1	1965	56	Kipkorkot	3	Nurse	0	0	0	1	Long	159	91	75	91	86.5	35.9954	29.6665	0.572327	0.544025	133	125	97	88	109	100.333	164	73	78	0.84	0.83	3656	152.333
CRF 021	F	1	1957	64	ElView	3	Catholic Nun	0	0	0	1	Long	155	57	56	79	76	23.7253	23.3091	0.509677	0.490323	135	120	87	73	103	88.6667	156	75	74	0.79	0.78	3672	153
CRF 022	F	1	1965	56	Eldoret	3	Catholic Nun	0	2011	2009	1	Long	149	85	84	104	98	38.2866	37.8361	0.697987	0.657718	121	115	75	69	90.3333	84.3333	164	76	67	0.92	0.92	3612	150.5
CRF 023	F	1	1963	58	Eldoret	2	Office Assistant	0	0	0	1	Long	162	104		89		39.6281		0.549383		139		93		108.333		162	85		0.96
CRF 024	F	1	1957	64	Eldoret	2	Office Assistant	0	0	0	1	Long	163	98		113		36.8851		0.693252		138		88		104.667		156	82		0.96
CRF 025	F	1	1959	62	Kimumu	3	Nurse	0	0	0	0	Short	160	84	82	98	91.5	32.8125	32.0312	0.6125	0.571875	136	131	75	78	95.3333	95.6667	158	72	71	0.86	0.83	3658	152.417
CRF 026	F	1	1961	60	Maili-4	3	Nurse	0	0	0	0	Short	158	79.5	78.5	86	85.5	31.8459	31.4453	0.544304	0.541139	136	129	78	76	97.3333	93.6667	160	72	71	0.62	0.75	3613	150.542
CRF 027	M	0	1959	62	Kimumu	3	Anaesthetist	0	0	0	1	Long	165	85		98		31.2213		0.593939		138		88		104.667		158	77		1.01
CRF 028	F	1	1960	61	ElView	3	Nurse	0	0	0	0	Short	159	88	85	100	90.5	34.8087	33.6221	0.628931	0.569182	121	112	79	76	93	88	159	95	79	0.83	0.88	3624	151
CRF 029	F	1	1959	62	Eldoret	3	Nurse	0	0	0	0	Short	155	78	77	92	89	32.4662	32.0499	0.593548	0.574194	124	121	74	70	90.6667	87	158	74	79	0.82	0.8	3609	150.375
CRF 030	F	1	1959	62	West Indies	3	Nurse	0	0	0	0	Short	155	74	71.5	96	86	30.8012	29.7607	0.619355	0.554839	139	137	95	84	109.667	101.667	158	84	73	0.87	0.85	3669	152.875
CRF 031	M	0	1959	62	Yamumbi	2	supervisor	0	0	0	1	Long	174	62	62	78	73.5	20.4783	20.4783	0.448276	0.422414	123	104	75	64	91	77.3333	158	63	66	0.85	0.82	3863	160.958
CRF 032	M	0	1959	62	Langas	3	Nurse	0	0	0	0	Short	172	65	65	79	78	21.9713	21.9713	0.459302	0.453488	144	145	90	88	108	107	158	94	90	0.85	0.85	3880	161.667
CRF 033	F	1	1966	55	Kimumu	3	Secretary	0	0	0	0	Short	161	62	61.5	88	78	23.9188	23.7259	0.546584	0.484472	130	122	86	74	100.667	90	165	75	67	0.86	0.76	3671	152.958
CRF 035	F	1	1965	56	Eldoret	3	Nurse	0	0	0	0	Short	159	114	114	115	112.5	45.0932	45.0932	0.72327	0.707547	129	130	77	77	94.3333	94.6667	164	79	73	0.9	0.89	3607	150.292
CRF 036	F	1	1965	56	Chepkanga	3	Secretary	0	0	0	1	Long	163	69	65	87	82.54	25.9701	24.4646	0.533742	0.50638	125	124	83	77	97	92.6667	164	65	57	0.84	0.8	3633	151.375
CRF 037	M	0	1961	60	Kapsoya	3	Retired/Business	1	0	0	0	short	183	105	105	103	101.5	31.3536	31.3536	0.562842	0.554645	139	130	91	76	107	94	160	77	75	0.94	0.97	3706	154.417
CRF 038	F	1	1962	59	Kapsoya	2	Retired/Business	1	0	0	1	Long	174	83	79.5	71	67.5	27.4145	26.2584	0.408046	0.387931	134	140	84	79	100.667	99.3333	161	64	61	0.62	0.61	3690	153.75
CRF 040	M	0	1960	62	Eldoret	3	Lecturer	0	0	0	1	Long	179	92	89	99		28.7132	27.7769	0.553073		138		89		105.333		158	82		0.96
CRF 041	M	0	1961	60	Eldoret	3	Nurse	0	0	0	0	Short	176	86	84	96	95	27.7634	27.1178	0.545455	0.539773	125	123	72	74	89.6667	90.3333	160	77	68	0.97	0.93	3744	156
CRF 042	F	1	1958	63	Kimumu	3	Nurse	0	0	0	1	Long	164	65	64	77	68.5	24.1672	23.7954	0.469512	0.417683	125	116	72	66	89.6667	82.6667	157	69	63	0.75	0.7	3695	153.958
CRF 043	M	0	1956	65	Mwanzo	3	Health Promotion Manager	0	0	0	1	Long	164	98	95	119	116	36.4366	35.3212	0.72561	0.707317	147	146	93	87	111	106.667	155	83	74	1.12	1.08	3701	154.208
CRF 045	M	0	1978	43	ElView	3	Lecturer	0	0	2003	0	Short	165	73	72	88	87	26.8136	26.4463	0.533333	0.527273	130	125	74	76	92.6667	92.3333	177	74	69	0.92	0.94	3833	159.708
CRF 046	F	1	1963	58	Outspan	3	Nurse	0	0	0	0	Short	166	85	84	107	97	30.8463	30.4834	0.644578	0.584337	148	139	98	91	114.667	107	162	108	94	1	0.94	3702	154.25
CRF 047	M	0	1966	55	Kapsoya	3	Hospital Manager	0	2019	0	1	Long	170	100	97	111	106	34.6021	33.564	0.652941	0.623529	138	136	90	86	106	102.667	165	90	85	0.93	0.9
CRF 050	F	1	1964	57	Doctors Q	3	Lecturer	0	2014	0	0	short	164	98	93.5	90	85	36.4366	34.7635	0.54878	0.518293	127	104	77	63	93.6667	76.6667	163	62	55	0.72	0.72	3604	150.167
CRF 052	F	1	1965	56	Kapsoya	3	Program Manager	0	0	0	0	Short	158	80	77.5	100	90.5	32.0461	31.0447	0.632911	0.572785	122	122	79	73	93.3333	89.3333	164	75	67	0.9	0.84	3684	153.5
782W	F	1	1995	26	Muji	2	Farmer		0	0	1	Long	168	65	64	75	75	23.03	22.6757	0.446429	0.446429	132	115	85	68	100.667	83.6667	194	68	69	0.96	0.94		157
756S	M	0	1955	66	Miendo	3	Retired chief	1	0	0	0	Short	175	100	96	113	112	32.6531	31.3469	0.645714	0.64	134	115	80	69	98	84.3333	154	75	79	1.01	1.02		152.5
788W	M	0	1996	25	Webuye	3	Medic	0	0	0	1	Long	164	56	53	72	72	20.8209	19.7055	0.439024	0.439024	121	110	80	69	93.6667	82.6667	195	65	75	0.9	1.09		157.5
761S	M	0	1985	36	Wanainchi	3	manager	0	0	0	0	Short	180	90	89	103	92	27.7778	27.4691	0.572222	0.511111	128	120	82	74	97.3333	89.3333	184	79	69	1.14	1.02		157.5
755S	F	1	1984	37	Khamtua	2	Farmer		0	0	0	Short	160	70	65	77	77	27.3438	25.3906	0.48125	0.48125	122	113	79	76	93.3333	88.3333	183	68	76	0.92	0.92		157.5
763S	F	1	1999	22	Teder	2	student		0	0	0	Short	160	60	56	74	73	23.4375	21.875	0.4625	0.45625	128	115	83	76	98	89	198	98	93	0.88	0.85		151
770S	F	1	2001	20	Khamoto	2	student		0	0	0	Short	170	75	74	83	83	25.9516	25.6055	0.488235	0.488235	135	114	78	74	97	87.3333	200	69	66	0.98	0.98		157.5
318W	F	1	1995	26	Mrendo	1	Farmer		0	0	1	Long	172	70	63	77	72	23.6614	21.2953	0.447674	0.418605	136	116	84	74	101.333	88	194	79	69	1.07	0.91		157.5
091S	F	1	1977	44	Miendo	2	Farmer		0	0	0	Short	165	84	80	76	75	30.854	29.3848	0.460606	0.454545	116	101	83	62	94	75	176	65	61	0.93	0.93		157.5
777W	F	1	1986	35	Lions	3	Business		0	0	1	Long	162	75	70	82	82	28.578	26.6728	0.506173	0.506173	136	123	81	79	99.3333	93.6667	185	79	78	0.94	0.91		157.5
283W	F	1	1971	50	Kamukuywa	2	Farmer		0	0	1	Long	160	89	80	95	91	34.7656	31.25	0.59375	0.56875	123	119	87	78	99	91.6667	170	72	69	0.94	0.96		157.5
751S	M	0	1985	36	Webuye	3	Medic		0	0	0	Short	181	81	80	89	89	24.7245	24.4193	0.491713	0.491713	121	118	85	73	97	88	184	68	68	0.91	0.91		157.5
317W	F	1	1997	24	Webuye	2	supermarket attendant		0	0	1	Long	174	60	58	85	84	19.8177	19.1571	0.488506	0.482759	123	112	84	74	97	86.6667	196	79	80	0.9	0.88		157.5
793W	M	0	2000	21	Webuye	2	student		0	0	1	Long	172	65	63	70	72	21.9713	21.2953	0.406977	0.418605	134	121	84	73	100.667	89	199	70	62	0.95	0.97		152.5
309W	F	1	1992	29	Ekitale	2	Farmer		0	0	1	Long	166	70	65	80	80	25.4028	23.5883	0.481928	0.481928	131	114	81	68	97.6667	83.3333	191	69	66	1	0.94		152.5
289W	F	1	1978	43	Tongaren	2	Farmer		0	0	1	Long	157	58	56	120	118	23.5304	22.719	0.764331	0.751592	125	111	88	71	100.333	84.3333	177	79	68	1.09	1.05		152
792W	F	1	1999	22	Luya	1	housegirl		0	0	1	Long	169	85	80	84	83	29.7609	28.0102	0.497041	0.491124	123	118	80	77	94.3333	90.6667	198	79	78	0.91	0.92		152.5
204S	F	1	1975	46	Mukhuyuni	1	Farmer		0	0	0	Short	167	64	65	73	74	22.9481	23.3067	0.437126	0.443114	121	104	87	79	98.3333	87.3333	174	65	63	0.91	0.92		152.5
799	M	0	1982	39	Magulo	1	Security		0	0	2	None	179	64	63	87	86	19.9744	19.6623	0.486034	0.480447	133	119	83	79	99.6667	92.3333	181	82	77	0.9	0.89		0
092S	M	0	1962	59	Webuye	1	Security		0	0	0	Short	185	75	72	84	83	21.9138	21.0373	0.454054	0.448649	121	117	79	75	93	89	161	80	75	0.88	0.87		152.5
197S	F	1	1956	64	Malanya	1	Farmer		0	0	0	Short	160	60	59	87	87	23.4375	23.0469	0.54375	0.54375	132	131	77	71	95.3333	91	156	70	70	0.96	0.95		152.5
191S	F	1	1993	28	Milo	3	manager		0	0	0	Short	170	75	73	91	91	25.9516	25.2595	0.535294	0.535294	122	119	80	79	94	92.3333	192	79	69	0.94	0.94		152.5
196S	F	1	1987	34	Junction	2	Business		0	0	0	Short	164	93	90	125	125	34.5776	33.4622	0.762195	0.762195	127	110	87	71	100.333	84	186	80	79	1.03	0.99		152.5
199S	M	0	1996	25	Kimilili	2	houseboy		0	0	0	Short	180	72	71	82	83	22.2222	21.9136	0.455556	0.461111	122	108	81	74	94.6667	85.3333	195	69	64	0.92	0.92		152.5
714	M	0	1980	41	Nzoia	0	Farmer		0	0	2	None	159	59	59	87	87	23.3377	23.3377	0.54717	0.54717	127	129	86	87	99.6667	101	179	87	90	1.07	1.07		0
710	F	1	2002	19	Milo	2	student		2020	0	2	None	174	73	74	84	86	24.1115	24.4418	0.482759	0.494253	123	124	83	86	96.3333	98.6667	201	76	77	0.82	0.83		0
279W	F	1	1996	25	Nzoia	1	House wife		0	0	1	Long	150	52	50	80	79	23.1111	22.2222	0.533333	0.526667	129	119	82	74	97.6667	89	195	83	80	0.94	0.93		157.5
280W	F	1	2002	19	Chongeiywa	2	Student		2020	2020	1	Long	171	60	62	73	74	20.5191	21.2031	0.426901	0.432749	124	122	69	68	87.3333	86	201	74	71	0.92	0.95		157.5
289W	F	1	1989	32	Sango	1	Farmer		0	0	1	Long	173	62	60	105	103	20.7157	20.0474	0.606936	0.595376	124	116	69	78	87.3333	90.6667	188	70	69	0.98	0.94		157.5
213S	M	0	2000	21	Wamarambi	2	Student		2020	0	0	Short	185	55	53	72	69	16.0701	15.4858	0.389189	0.372973	128	128	76	75	93.3333	92.6667	199	72	69	0.84	0.8		157.5
296W	M	0	1981	40	Musikhure	3	Pastor		0	0	1	Long	182	76	74	95	95	22.9441	22.3403	0.521978	0.521978	124	104	85	74	98	84	180	72	69	1.01	1.03		152.5
295W	F	1	1989	32	Webuye	3	Medic		0	0	1	Long	180	95	90	110	100	29.321	27.7778	0.611111	0.555556	136	114	88	75	104	88	188	70	70	0.97	0.89		157.5
102S	F	1	1993	28	Webuye	3	Student		0	0	0	Short	156	75	73	84	83	30.8185	29.9967	0.538462	0.532051	131	116	80	75	97	88.6667	192	60	59	0.89	0.86		152.5
294W	F	1	1990	31	Miendo	3	administrator		0	0	1	Long	158	67	66	86	85	26.8386	26.4381	0.544304	0.537975	121	103	85	78	97	86.3333	189			0.97	0.95		151.5
090S	F	1	1985	36	Miendo	2	House wife		0	0	0	Short	178	85	83	93	92	26.8274	26.1962	0.522472	0.516854	121	120	77	76	91.6667	90.6667	184	78	76	0.95	0.95		152.5
726	M	0	1987	34	Naitiri	3	Surveyor		0	0	2	None	172	60	59	72	73	20.2812	19.9432	0.418605	0.424419	121	133	79	90	93	104.333	186	80	87	0.88	0.91		0
085S	F	1	1996	25	Misikhu	3	Teacher		0	0	0	Short	168	85	84	87	86	30.1162	29.7619	0.517857	0.511905	125	117	78	79	93.6667	91.6667	195	79	80	0.94	0.91		157.5
088S	F	1	1982	39	Webuye	3	Accountant		0	0	0	Short	172	60	59	70	70	20.2812	19.9432	0.406977	0.406977	130	112	82	77	98	88.6667	181	79	80	0.91	0.91		157.5
716	F	1		20	Malala	2	Farmer		0	0	2	None	175	65	67	70	75	21.2245	21.8776	0.4	0.428571	124	124	82	82	96	96	200	70	70	0.88	0.88		0
320W	F	1	1986	35	Mihu	1	House wife		0	0	1	Long	168	75	74	93	84	26.5731	26.2188	0.553571	0.5	124	127	80	82	94.6667	97	185	60	60	0.92	0.93		157.5
723	F	1	1966	55	Mukhungu	1	Juakali		0	0	2	None	160	70	67	91	91	27.3438	26.1719	0.56875	0.56875	122	120	76	74	91.3333	89.3333	175	79	68	0.99	0.99		0
096S	M	0	1987	34	Lugulu	3	Business		0	0	0	Short	175	80	75	84	81	26.1224	24.4898	0.48	0.462857	120	105	81	65	94	78.3333	186	79	78	0.89	0.9		157.5
273W	F	1	1997	24	Webuye	3	Medic		0	0	1	Long	162	60	60	76	79	22.8624	22.8624	0.469136	0.487654	115	115	81	80	92.3333	91.6667	196	79	78	0.95	0.91		157.5
209S	F	1	1984	37	Dinna	3	Business		0	0	0	Short	159	80	75	78	78	31.6443	29.6665	0.490566	0.490566	115	114	83	77	93.6667	89.3333	183	65	63	0.88	0.87		152.5
105S	M	0	1980	41	Webuye	3	Student		0	0	0	Short	187	65	61	72	72	18.5879	17.444	0.385027	0.385027	124	108	69	69	87.3333	82	179	58	58	0.92	0.89		157.5
207S	M	0	1996	25	Webuye	3	Medic		0	0	0	Short	156	68	68	73	75	27.9421	27.9421	0.467949	0.480769	134	130	81	81	98.6667	97.3333	195	88	80	0.94	0.94		157.5
315W	M	0	1992	29	Khamoto	1	Security guard		0	0	1	Long	162	54	54	71	71	20.5761	20.5761	0.438272	0.438272	138	125	85	81	102.667	95.6667	191	79	79	0.89	0.89		157.5
198S	F	1	1953	68	Bukembe	1	Retired teacher		0	0	0	Short	162	85	81	102	103	32.3884	30.8642	0.62963	0.635802	123	115	81	79	95	91	152	72	72	0.97	0.96		152.5
708	F	1	1975	46	Webuye	2	Business		0	0	2	None	165	75	73	111	110	27.5482	26.8136	0.672727	0.666667	122	122	82	82	95.3333	95.3333	174	76	74	1.01	0.98		0
107S	M	0	1995	26	Matisi	2	mechanic		0	0	0	Short	175	60	55	67	66	19.5918	17.9592	0.382857	0.377143	128	128	78	74	94.6667	92	194			0.83	0.81		157.5
285W	F	1	1999	22	Webuye	3	Student		0	0	1	Long	156	58	49	71	70	23.833	20.1348	0.455128	0.448718	121	114	78	78	92.3333	90	198	75	72	0.9	0.9		157.5
706	M	0	1988	33	Misikhu	2	bodaboda		0	0	2	None	170	75	74	78	79	25.9516	25.6055	0.458824	0.464706	124	141	85	77	98	98.3333	187	77	76	0.92	0.93		0
108S	M	0	1994	27	Dinna	2	Conductor		0	0	0	Short	180	65	60	76	75	20.0617	18.5185	0.422222	0.416667	126	110	73	71	90.6667	84	193	65	68	0.93	0.87		157.5
200S	M	0	1985	36	Bokoli	1	Business		0	0	0	Short	190	95	93	97	97	26.3158	25.7618	0.510526	0.510526	132	114	86	74	101.333	87.3333	184	76	70	0.91	0.9		152.5
720	F	1	1967	54	Luya	2	House wife		0	0	2	None	166	85	85	97	96	30.8463	30.8463	0.584337	0.578313	135	158	79	110	97.6667	126	166	78	77	0.99	1.02		0
303W	M	0	1999	22	SA	2	Security officer		0	0	1	Long	178	92		92		29.0367		0.516854		125		72		89.6667		198	81		0.84
102S	F	1	1986	35	Nzoia	2	Farmer		0	0	0	Short	171	80	77	74	73	27.3588	26.3329	0.432749	0.426901	123	117	84	78	97	91	185	79	76	0.93	0.89		157.5
103S	F	1	1973	48	Nangili	2	Farmer		0	0	0	Short	160	70	66	123	100	27.3438	25.7812	0.76875	0.625	139	123	89	77	105.667	92.3333	172	71	66	1.12	0.91		157.5
785W	M	0	1997	24	Webuye	3	Intern		0	0	1	Long	170	70		79		24.2215		0.464706		138		85		102.667		196	79		0.89
798	F	1	1988	33	Webuye	3	Farmer		0	0	2	None	175	70		85		22.8571		0.485714		134		77		96		187	62		0.96			0
765S	F	1	1994	27	Matisi	2	Farmer		0	0	0	Short	170	100		101		34.6021		0.594118		121		81		94.3333		193	60		0.89
795	F	1	1976	45	Kimilili	1	Farmer		0	0	2	None	165	75	75	83	84	27.5482	27.5482	0.50303	0.509091	134	130	80	79	98	96	175	76	78	0.92	0.92		0
086S	F	1	1994	27	Webuye	2	Farmer		0	0	0	Short	180	84	80	94	92	25.9259	24.6914	0.522222	0.511111	122	103	80	78	94	86.3333	193	62	62	0.96	0.95		157.5
767S	F	1	1980	41	Ndivisi	2	Farmer		0	0	0	Short	163	79	79	89	89	29.7339	29.7339	0.546012	0.546012	120	106	89	79	99.3333	88	179	78	68	0.92	0.91		157.5
293W	M	0	2002	19	Webuye	2	Student		0	0	1	Long	192	80	78	78	76	21.7014	21.1589	0.40625	0.395833	127	119	89	79	101.667	92.3333	201	70	66	0.83	0.81		152.5
312W	M	0	1993	28	Misikhu	2	Farmer		0	0	1	Long	160	51	50	78	78	19.9219	19.5312	0.4875	0.4875	126	120	76	72	92.6667	88	192	71	69	0.92	0.9		157.5
744W	M	0	1995	26	Muslim	2	Driver		0	0	1	Long	180	85	80	89	86	26.2346	24.6914	0.494444	0.477778	131	115	81	71	97.6667	85.6667	194	100	101	1.02	0.97		150
301W	M	0	1979	42	Bokoli	3	Medic		0	0	1	Long	179	65	64	81	79	20.2865	19.9744	0.452514	0.441341	137	116	89	74	105	88	178	79	79	0.91	0.9		157.5
713	F	1	1986	35	Mabanga	1	House wife		0	0	2	None	166	65	65	90	91	23.5883	23.5883	0.542169	0.548193	116	105	81	79	92.6667	87.6667	185	77	77	0.87	1.01		0
729	F	1	1982	39	Nzoia	2	Farmer		0	0	2	None	172	60	60	72	72	20.2812	20.2812	0.418605	0.418605	128	127	82	86	97.3333	99.6667	181	87	86	0.88	0.87		0
282W	F	1	1988	33	Markus	3	Teacher		2020	0	1	Long	160	73		92		28.5156		0.575		130		84		99.3333	0	187	68		0.92
211S	F	1	1988	33	Kibisa	1	Farmer		0	0	0	Short	169	68	67	83	82	23.8087	23.4586	0.491124	0.485207	128	120	83	80	98	93.3333	187	85	80	0.92	0.88		157.5
206S	F	1	1986	35	Ngwelo	1	Farmer		0	0	0	Short	176	54	52	80	78	17.4329	16.7872	0.454545	0.443182	122	118	84	76	96.6667	90	185	80	76	0.92	0.9		152.5
302W	F	1	1991	30	Webuye	1	House girl		0	0	1	Long	156	65		76		26.7094		0.487179		128		80		96	0	190	81		0.76
099S	M	0	1992	29	Sango	1	Business		0	0	0	Short	160	55	53	81	78	21.4844	20.7031	0.50625	0.4875	117	114	81	76	93	88.6667	191	78	74	1.13	1.08		152.5
201S	F	1	1991	30	Nangoto	1	Business		0	0	0	Short	158	60	58	85	82	24.0346	23.2335	0.537975	0.518987	125	119	83	78	97	91.6667	190	81	76	0.97	0.93		157.5
192S	F	1	1980	41	Nangoto	1	Farmer		0	0	0	Short	170	95	87	100	94	32.872	30.1038	0.588235	0.552941	134	124	84	81	100.667	95.3333	179	76	75	1.14	1.08		157.5
310W	F	1	1978	43	Webuye	2	Farmer		0	0	1	Long	165	70	65	106	102	25.7117	23.8751	0.642424	0.618182	135	105	79	69	97.6667	81	177	79	68	0.94	0.91		157.5
271W	F	1	1997	24	Naitiri	2	Farmer		0	0	1	Long	172	67	66	88	88	22.6474	22.3094	0.511628	0.511628	128	118	81	77	96.6667	90.6667	196	80	77	0.9	0.89		157.5
276W	F	1	1998	23	Nzoia	2	House wife		0	0	1	Long	150	52	51	75	76	23.1111	22.6667	0.5	0.506667	129	119	82	74	97.6667	89	197	63	60	0.76	0.76		157.5
302W	M	0	1984	37	Mihu	3	Teacher		0	0	1	Long	175	60	59	78	76	19.5918	19.2653	0.445714	0.434286	138	115	82	77	100.667	89.6667	183	79	67	1.2	1.17		157.5
303W	M	0	1974	47	Malaha	2	Security		0	0	1	Long	167	65	64	78	77	23.3067	22.9481	0.467066	0.461078	125	120	80	80	95	93.3333	173	77	75	0.88	0.87		152.5
202S	F	1	1979	42	Chepsaita	1	Farmer		2020	0	0	Short	159	55	54	80	79	21.7555	21.3599	0.503145	0.496855	132	120	84	73	100	88.6667	178	62	57	0.9	0.89		157.5
316W	F	1	1989	31	Webuye	2	Farmer		0	0	1	Long	165	70	68	80	81	25.7117	24.977	0.484848	0.490909	123	117	84	69	97	85	189	95	89	0.89	0.89		147.5
717	F	1	1999	22	Webuye	2	Farmer		0	0	2	None	156	65	74	80	83	26.7094	30.4076	0.512821	0.532051	121	115	73	77	89	89.6667	198	79	85	0.94	0.94		0
195S	M	0	1989	32	Webuye	2	Business		0	0	0	Short	172	56	51	71	71	18.9292	17.239	0.412791	0.412791	123	108	83	70	96.3333	82.6667	188	81	80	0.86	0.86		155
193S	M	0	1997	24	Webuye	3	Medic		0	0	0	Short	179	77	75	79	77	24.0317	23.4075	0.441341	0.430168	130	118	86	79	100.667	92	196	84	78	0.95	0.93		157.5
216S	F	1	1992	29	Kiminini	2	Business		0	0	0	Short	178	91	83	102	100	28.7211	26.1962	0.573034	0.561798	119	112	83	78	95	89.3333	191	80	80	0.99	0.98		157.5
275W	F	1	1964	57	Vuruhu	2	Farmer		0	0	1	Long	180	70	65	87	86	21.6049	20.0617	0.483333	0.477778	121	119	77	74	91.6667	89	163	88	85	0.95	0.93		157.5
299W	M	0	2002	19	Vuruhu	2	Student		0	0	1	Long	175	65	60	68	69	21.2245	19.5918	0.388571	0.394286	121	108	86	71	97.6667	83.3333	201	70	69	0.93	0.93		157.5
758S	F	1	1994	27	Dinna	3	Teacher		0	0	0	Short	160	80	74	95	94	31.25	28.9062	0.59375	0.5875	120	115	88	68	98.6667	83.6667	193	79	78	0.96	0.95		152.5
205S	F	1	2000	21	Webuye	2	Business		2020	2020	0	Short	153	85	80	98	98	36.3108	34.1749	0.640523	0.640523	126	105	74	73	91.3333	83.6667	199	68	69	0.98	0.97		157.5
288W	F	1	1996	25	Webuye	2	House wife		0	0	1	Long	156	57	57	89	86	23.4221	23.4221	0.570513	0.551282	124	110	79	79	94	89.3333	195	89	86	0.81	0.8		157.5
208S	M	0	1965	56	Nangoto	2	Clerical		2020	0	0	Short	166	58	55	80	71	21.048	19.9594	0.481928	0.427711	116	105	80	72	92	83	164	80	71	0.88	0.8		157.5
274W	F	1	1999	22	Sirisia	2	Farmer		2020	2020	1	Long	159	57	54	72	72	22.5466	21.3599	0.45283	0.45283	134	111	83	77	100	88.3333	198	72	72	0.82	0.81		157.5
291W	F	1	1968	53	Kiminini	1	Jua kali		0	0	1	Long	170	65	60	80	74	22.4913	20.7612	0.470588	0.435294	121	126	77	75	91.6667	92	167	75	74	1.19	0.99		152.5
212S	F	1	2003	18	Nabuyule	2	Student		0	0	0	Short	166	60	60	98	86	21.7738	21.7738	0.590361	0.518072	133	113	84	68	100.333	83	202	98	96	1.14	1.12		157.5
704	M	0	1974	47	Mukhuyu	2	Driver		0	0	2	None	162	55	55	66	72	20.9572	20.9572	0.407407	0.444444	132	132	74	78	93.3333	96	173	66	72	0.75	1.01		0
705	M	0	1996	25	Sirisia	2	Kinyozi		0	0	2	None	166	65	65	73	73	23.5883	23.5883	0.439759	0.439759	131	129	73	75	92.3333	93	195	66	67	0.79	0.79		0
290W	M	0	1975	46	Mukhuyu	3	Engineer		2020	0	1	Long	170	74	73	92	91	25.6055	25.2595	0.541176	0.535294	139	121	79	72	99	88.3333	174	80	80	0.93	0.02		150
707	M	0	1962	59	National	2	Farmer		2020	0	2	None	168	68	69	84	84	24.093	24.4473	0.5	0.5	134	130	75	70	94.6667	90	161	78	79	0.88	0.88		0
286W	F	1	1978	43	Sango	1	Farmer		0	0	1	Long	170	73	71	92	91	25.2595	24.5675	0.541176	0.535294	129	119	83	74	98.3333	89	177	75	68	0.92	0.91		157.5
709	M	0	1995	26	Webuye	3	Student		0	0	2	None	173	74	80	95	94	24.7252	26.7299	0.549133	0.543353	132	123	78	90	96	101	194	57	60	0.95	0.96		0
727	F	1	1983	38	Lugulu	1	Business		2020	0	2	None	161	63	63	86	87	24.3046	24.3046	0.534161	0.540373	126	115	83	77	97.3333	89.6667	182	69	62	0.91	0.04		0
712	F	1	1999	22	Webuye	1	Farmer		0	0	2	None	167	72	72	91	92	25.8166	25.8166	0.54491	0.550898	126	120	87	82	100	94.6667	198	70	70	0.95	0.96		0
728	M	0	1975	46	Muji	1	Security		2020	2020	2	None	169	65	65	90	90	22.7583	22.7583	0.532544	0.532544	125	125	87	79	99.6667	94.3333	174	65	79	0.91	0.92		0
297W	M	0	1986	35	Webuye	3	Medic		2020	0	1	Long	180	75	75	90	90	23.1481	23.1481	0.5	0.5	118	111	81	74	93.3333	86.3333	185	66	66	0.9	0.91		157.5
082S	M	0	1998	23	Webuye	2	Security		0	0	0	Short	170	65	65	86	86	22.4913	22.4913	0.505882	0.505882	130	118	78	79	95.3333	92	197	70	70	0.89	0.88		157.5
083S	M	0	1987	34	Webuye	2	Security		0	0	0	Short	167	60	58	92	90	21.5139	20.7967	0.550898	0.538922	129	123	81	80	97	94.3333	186	92	90	0.95	0.94		157.5
084S	M	0	1990	31	Webuye	3	Medic		0	0	0	Short	155	64	64	84	83	26.6389	26.6389	0.541935	0.535484	128	122	80	80	96	94	189	80	80	0.89	0.89		157.5
275W	M	0	1976	45	Maraga	2	Security		0	0	1	Long	176	60	58	87	87	19.3698	18.7242	0.494318	0.494318	120	105	89	68	99.3333	80.3333	175	54	54	0.87	0.87		157.5
101S	M	0	1982	39	Webuye	3	Student		0	0	0	Short	171	74	72	76	74	25.3069	24.623	0.444444	0.432749	138	103	86	67	103.333	79	181	80	79	0.81	0.77		157.5
304W	F	1	1998	23	Bukembe	3	Student		0	0	1	Long	160	59	59	74	74	23.0469	23.0469	0.4625	0.4625	124	112	76	70	92	84	197	79	79	0.81	0.81		157.5
305W	F	1	1981	40	Webuye	3	Student		0	0	1	Long	185	86	84	103	101	25.1278	24.5435	0.556757	0.545946	131	113	70	66	90.3333	81.6667	180	86	83	0.91	0.89		157.5
306W	M	0	1996	25	Webuye	3	Student		0	0	1	Long	180	62	58	63	63	19.1358	17.9012	0.35	0.35	122	115	84	83	96.6667	93.6667	195	80	80	0.85	0.85		157.5
307W	M	0	1997	24	Webuye	3	Student		0	0	1	Long	171	98	96	86	83	33.5146	32.8306	0.502924	0.48538	129	121	77	74	94.3333	89.6667	196	69	68	0.87	0.84		152.5
308W	M	0	1975	46	Webuye	2	Business		0	0	1	Long	178	84	74	80	79	26.5118	23.3556	0.449438	0.44382	132	110	84	77	100	88	174	72	70	1.11	1.01		155.5
093S	M	0	1974	47	Sipala	2	Security		0	0	0	Short	188	74	70	80	78	20.9371	19.8053	0.425532	0.414894	136	110	89	70	104.667	83.3333	173	79	78	1.03	0.99		157.5
094S	F	1	1988	33	Kuya	1	House wife		0	0	0	Short	160	66	60	99	99	25.7812	23.4375	0.61875	0.61875	123	104	81	64	95	77.3333	187	82	75	1.01	0.99		157.5
095S	F	1	1994	27	Milo	3	Teacher		2020	0	0	Short	180	70	67	78	77	21.6049	20.679	0.433333	0.427778	128	118	69	68	88.6667	84.6667	193	55	52	0.81	0.8		152.5
313W	M	0	1979	42	Webuye	2	Bodaboda		0	0	1	Long	182	91	90	96	93	27.4725	27.1706	0.527473	0.510989	129	110	89	72	102.333	84.6667	178	72	63	0.91	0.88		157.5
314W	M	0	1994	27	Misikhu	2	Shopkeeper		0	0	1	Long	172	60	60	77	75	20.2812	20.2812	0.447674	0.436047	118	108	80	78	92.6667	88	193	108	90	0.87	0.84		157.5
100S	F	1	1981	40	Lukusi	3	Business		0	0	0	Short	175	93	85	99	96	30.3673	27.7551	0.565714	0.548571	129	118	89	80	102.333	92.6667	180	70	65	0.98	0.87		152.5
287W	F	1	1995	26	Webuye	3	Student		0	0	1	Long	165	65	64	85	86	23.8751	23.5078	0.515152	0.521212	128	112	86	71	100	84.6667	194	74	70	0.89	0.89		152.5
319W	F	1	1973	48	Kibisi	2	Farmer		0	0	1	Long	160	71	70	97	96	27.7344	27.3438	0.60625	0.6	126	125	88	90	100.667	101.667	172	85	79	0.97	0.87		157.5
104S	M	0	1993	28	Dinna	3	Medic		0	0	0	Short	175	65	63	76	75	21.2245	20.5714	0.434286	0.428571	120	117	79	74	92.6667	88.3333	192	84	69	0.84	0.83		157.5
321W	M	0	1993	28	Chelegeyo	2	Clerical		0	0	1	Long	162	58	55	72	68	22.1003	20.9572	0.444444	0.419753	139	117	76	67	97	83.6667	192	60	60	0.87	0.84		152.5
322W	M	0	1994	27	Malaha	3	Student		0	0	1	Long	184	75	75	78	78	22.1526	22.1526	0.423913	0.423913	122	107	84	81	96.6667	89.6667	193	71	68	0.82	0.8		155.5
215S	F	1	1994	27	Webuye	3	Student		0	0	0	Short	168	80	78	95	94	28.3447	27.6361	0.565476	0.559524	134	124	84	78	100.667	93.3333	193	80	61	0.97	0.96		157.5
323W	M	0	1995	26	Webuye	3	Student		0	2020	1	Long	169	67	65	75	75	23.4586	22.7583	0.443787	0.443787	134	105	88	77	103.333	86.3333	194	73	65	0.91	0.89		152.5
324W	M	0	1998	23	Webuye	3	Student		0	0	1	Long	158	58	60	70	72	23.2335	24.0346	0.443038	0.455696	139	119	89	80	105.667	93	197	84	76	0.85	0.85		152.5
296W	M	0	1998	23	Webuye	2	Student		0	0	1	Long	180	75	70	78	78	23.1481	21.6049	0.433333	0.433333	133	102	72	70	92.3333	80.6667	197	78	78	0.94	0.93		157.5
298W	F	1	2001	20	Malaha	2	Student		0	0	1	Long	162	70	69	85	83	26.6728	26.2917	0.524691	0.512346	106	109	88	73	94	85	200	78	73	0.93	0.9		1152.5
203S	F	1	1980	41	Webuye	3	Police		0	0	0	Short	167	80	79	95	95	28.6851	28.3266	0.568862	0.568862	127	109	84	72	98.3333	84.3333	179	79	78	0.84	0.83		152.5
292W	F	1	1979	42	Webuye	3	Business		0	0	1	Long	178	115	110	106	104	36.2959	34.7178	0.595506	0.58427	126	115	89	80	101.333	91.6667	178	74	71	0.81	0.79		155.5
277W	F	1	1982	39	Matisi	1	Jua kali		2020	0	1	Long	172	95	95	114	110	32.112	32.112	0.662791	0.639535	132	129	89	91	103.333	103.667	181	79	78	0.99	0.96		157.5
703	F	1	1972	49	Kituny	1	Farmer		2020	0	2	None	160	55	56	73	74	21.4844	21.875	0.45625	0.4625	127	127	76	80	93	95.6667	171	91	90	0.95	0.96		0
272W	F	1	1960	61	Bukembe	2	Farmer		0	0	1	Long	162	65	63	89	88	24.7676	24.0055	0.549383	0.54321	129	115	80	80	96.3333	91.6667	159	80	78	1.06	1.02		157.5
721	F	1	1986	35	Kibisi	1	House wife		0	0	2	None	155	70	70	96	97	29.1363	29.1363	0.619355	0.625806	118	122	83	77	94.6667	92	185	85	86	1.01	1.02		0
190S	F	1	1990	31	Bokoli	2	Farmer		0	0	0	Short	167	80	75	90	91	28.6851	26.8923	0.538922	0.54491	134	117	86	74	102	88.3333	189	79	69	0.96	0.94		157.5
311W	F	1	1993	28	Tongaren	3	Teacher		0	0	1	Long	160	75	74	82	82	29.2969	28.9062	0.5125	0.5125	120	116	82	79	94.6667	91.3333	192	68	64	0.88	0.85		155.5
087S	M	0	1972	49	Webuye	2	Driver		0	0	0	Short	170	80	80	104	101	27.6817	27.6817	0.611765	0.594118	126	120	85	79	98.6667	92.6667	171	70	65	0.95	0.93		157.5
719	F	1	1956	65	Kibabiii	1	Farmer		0	0	2	None	170	75	75	85	85	25.9516	25.9516	0.5	0.5	131	133	80	87	97	102.333	155	70	69	0.82	0.82		0
725	M	0	1999	22	Webuye	2	Farmer		0	0	2	None	154	60	58	68	73	25.2994	24.4561	0.441558	0.474026	124	121	86	83	98.6667	95.6667	198	68	67	0.86	0.92		0
711	F	1	1985	31	Bungoma	1	Farmer		0	0	2	None	167	60	59	90	89	21.5139	21.1553	0.538922	0.532934	118	120	83	79	94.6667	92.6667	189	63	61	0.93	0.93		0
718	F	1	1978	43	Misikhu	1	Farmer		0	0	2	None	168	62	58	76	73	21.9671	20.5499	0.452381	0.434524	120	129	82	90	94.6667	103	177	63	63	0.94	0.91		0
089S	M	0	1972	49	Malaha	2	Farmer		2015	2020	0	Short	180	80	75	91	91	24.6914	23.1481	0.505556	0.505556	139	89	105	65	116.333	73	171	60	60	0.92	0.91		157.5
194S	F	1	1999	22	Sitikho	2	Farmer		0	0	0	Short	172	55	54	65	63	18.5911	18.2531	0.377907	0.366279	130	117	82	75	98	89	198	72	71	0.96	0.94		152.5
278W	M	0	1994	27	Metropolitant	3	Journalism		0	0	1	Long	180	85	80	91	91	26.2346	24.6914	0.505556	0.505556	130	103	82	77	98	85.6667	193	66	67	0.98	0.96		156.5
295W	M	0	2001	20	Webuye	2	Clerical		0	0	1	Long	157	57	55	67	75	23.1247	22.3133	0.426752	0.477707	139	115	80	69	99.6667	84.3333	200	70	68	0.94	0.83		157.5
210S	M	0	1982	39	Webuye	2	Clerical		0	0	0	Short	177	59	59	69	66	18.8324	18.8324	0.389831	0.372881	123	115	83	80	96.3333	91.6667	181	78	72	0.96	0.92		157.5
281W	M	0	1997	24	Webuye	2	Clerical		0	0	1	Long	177	65	60	67	64	20.7476	19.1516	0.378531	0.361582	133	104	80	73	97.6667	83.3333	196	80	76	0.93	0.85		155
309W	M	0	1993	28	Webuye	3	Student		0	0	1	Long	176	76	71	76	76	24.5351	22.921	0.431818	0.431818	127	110	79	71	95	84	192	70	70	0.86	0.86		152.5
722	F	1	1971	50	Munyando	1	Farmer		0	0	2	None	162	55	60	82	79	20.9572	22.8624	0.506173	0.487654	116	120	84	89	94.6667	99.3333	170	70	77	0.95	0.94		0
500W	F	1	1995	26	Webuye	3	Student		0	0	1	Long	162	68		101		25.9107		0.623457		126		84		98		195	75		0.8
482W	F	1	1998	23	Bukembe	3	Student		0	0	1	Long	166	55		82		19.9594		0.493976		134		82		99.3333		197	84		0.95
494W	F	1	1991	30	Malaha	1	Business		2020	0	1	Long	170	71		68		24.5675		0.4		127		86		99.6667		190	71		0.94
221S	M	0	1993	28	Kimili	2	Farmer		0	0	0	Short	167	63		79		22.5896		0.473054		139		83		101.667		192	80		0.92
515	F	1	1985	36	Lumakanda	1	House wife		0	0	2	None	168	101		115		35.7851		0.684524		126		88		100.667		184	125		0.92			0
476W	F	1	1982	39	Webuye	3	Medic		0	0	1	Long	160	65		77		25.3906		0.48125		126		80		95.3333		181	79		0.95
528	F	1	2000	21	Webuye	3	Student		0	0	2	None	160	70		98		27.3438		0.6125		128		84		98.6667		199	81		0.9
539	M	0	1986	25	Maraka	2	Business		0	0	2	None	170	56	55	82	82	19.3772	19.0311	0.482353	0.482353	133	141	88	77	103	98.3333	185	69	71	1.04	1.04		0
220S	M	0	1995	26	Webuye	3	Student		0	0	0	Short	172	65	66	82	82	21.9713	22.3094	0.476744	0.476744	133	121	86	72	101.667	88.3333	194	71	70	0.98	0.98		157.5
235S	F	1	1987	34	Butali	1	Farmer		0	0	0	Short	170	95	93	98	94	32.872	32.1799	0.576471	0.552941	128	120	88	86	101.333	97.3333	186	78	74	0.97	0.94		157.5
467W	F	1	1990	31	TJ	3	Business		2020	0	1	Long	166	71	70	92	92	25.7657	25.4028	0.554217	0.554217	130	113	81	73	97.3333	86.3333	189	82	80	0.86	0.84		157.5
523	M	0	1984	37	Webuye	2	Casual		0	0	2	None	172	72	73	81	82	24.3375	24.6755	0.47093	0.476744	127	135	81	87	96.3333	103	183	81	82	0.93	0.93		0
253W	M	0	1987	34	Maraka	1	Farmer		0	2020	1	Long	168	55	57	75	75	19.487	20.1956	0.446429	0.446429	136	132	86	88	102.667	102.667	186	75	75	0.82	0.82		157.5
510	F	1	1978	43	Kituny	1	Farmer		0	0	2	None	155	65	67	84	84	27.0552	27.8876	0.541935	0.541935	127	134	80	89	95.6667	104	177	112	112	0.84	0.84		0
513	F	1	1984	37	Lukusi	1	Farmer		0	0	2	None	160	70	72	91	90	27.3438	28.125	0.56875	0.5625	137	135	71	88	93	103.667	183	87	88	0.88	0.87		0
251W	M	0	1994	27	Webuye	3	Clerical		0	0	1	Long	168	71	73	77	78	25.1559	25.8645	0.458333	0.464286	134	132	82	80	99.3333	97.3333	193	69	67	0.92	0.92		151.5
505	F	1	1992	29	Webuye	3	Medic		0	0	2	None	173	81	80	94	94	27.0641	26.7299	0.543353	0.543353	135	122	79	84	97.6667	96.6667	191	74	72	0.65	0.65		0
261W	M	0	1998	23	Webuye	2			0	0	1	Long	177	54	55	78	78	17.2364	17.5556	0.440678	0.440678	129	127	82	79	97.6667	95	197	55	55	0.89	0.89		157.5
522	M	0	1982	39	Kimilili	3	Social worker		0	0	2	None	178	76	77	78	78.4	23.9869	24.3025	0.438202	0.440449	133	121	84	84	100.333	96.3333	181	81	80	0.91	0.92		0
265W	F	1	1982	39	National	1	Business		0	0	1	Long	167	67	67	82	82	24.0238	24.0238	0.491018	0.491018	130	129	80	77	96.6667	94.3333	181	79	79	0.78	0.78		157.5
472W	M	0	2002	19	Matete	2	Student		0	0	1	Long	173	63	62	84	84	21.0498	20.7157	0.485549	0.485549	121	120	81	73	94.3333	88.6667	201	68	67	1.01	1.01		157.5
288W	M	0	1999	22	Webuye	2	Student		2020	0	1	Long	170	69	70	78	78	23.8754	24.2215	0.458824	0.458824	131	119	87	69	101.667	85.6667	198	61	61	0.96	0.96		157.5
480W	F	1	1992	29	Lugulu	3	Medic		0	0	1	Long	170	56	56	80	80	19.3772	19.3772	0.470588	0.470588	131	121	89	88	103	99	191	78	76	1.03	1.03		157.5
492W	M	0	1992	29	Webuye	3	Teacher		0	0	1	Long	170	78	74	89	88	26.9896	25.6055	0.523529	0.517647	131	121	85	71	100.333	87.6667	191	62	60	0.87	0.86		157.5
504	F	1	1992	29	Wanarindi	2			0	0	2	None	170	70	70	98	98	24.2215	24.2215	0.576471	0.576471	121	127	89	77	99.6667	93.6667	191	67	67	0.94	0.94		0
230S	F	1	1996	25	Nabuyule	2	Student		0	0	0	Short	160	55	56	87	87	21.4844	21.875	0.54375	0.54375	129	128	80	78	96.3333	94.6667	195	67	65	0.89	0.89		157.5
484W	F	1	1992	29	Bukembe	2	Farmer		0	0	1	Long	166	85	83	86	86	30.8463	30.1205	0.518072	0.518072	134	128	80	78	98	94.6667	191	79	76	0.89	0.89		157.5
538	M	0	1985	34	Misikhu	1	Hawker		0	0	2	None	160	63	64	77	77	24.6094	25	0.48125	0.48125	130	134	84	75	99.3333	94.6667	186	71	72	0.79	0.79		0
495W	F	1	1979	42	Webuye	3	Teacher		0	0	1	Long	155	75	75	106	104	31.2175	31.2175	0.683871	0.670968	127	132	80	80	95.6667	97.3333	178	73	72	0.88	0.86		156.5
521	F	1	1968	53	Mukuyuni	1	Farmer		0	0	2	None	162	57	61	77	78	21.7193	23.2434	0.475309	0.481481	121	117	88	93	99	101	167	72	73	0.87	0.88		0
473W	F	1	1984	37	Webuye	3	Women Rep Office		0	0	1	Long	168	78	76	101	100	27.6361	26.9274	0.60119	0.595238	123	120	91	85	101.667	96.6667	183	79	78	0.9	0.89		157.5
269W	M	0	1988	33	Webuye	3	Casual		0	0	1	Long	172	78	80	76	76	26.3656	27.0416	0.44186	0.44186	135	133	84	84	101	100.333	187	63	61	0.86	0.86		157.5
514	M	0	1976	45	Matete	1	Farmer		0	0	2	None	170	60	62	78	78	20.7612	21.4533	0.458824	0.458824	126	131	88	94	100.667	106.333	175	92	93	0.86	0.85		0
537	M	0	1983	38	Ngwelo	2	Mechanic		0	0	2	None	175	72	72	74	74	23.5102	23.5102	0.422857	0.422857	129	131	86	86	100.333	101	182	100	199	0.96	0.96		0
246S	F	1	1987	34	Malava	1	Business		0	0	0	Short	155	80	78	95	95	33.2986	32.4662	0.612903	0.612903	132	123	92	77	105.333	92.3333	186	62	59	0.82	0.82		150
247S	F	1	1996	25	Webuye	3	Medic		0	0	0	Short	155	50	52	50	50	20.8117	21.6441	0.322581	0.322581	127	115	79	70	95	85	195	78	75	0.82	0.82		157.5
249S	F	1	1999	22	Webuye	3	Casual		0	0	0	Short	168	73	73	84	84	25.8645	25.8645	0.5	0.5	127	119	86	80	99.6667	93	198	80	76	0.82	0.82		157.5
245S	F	1	1990	31	Webuye	2	Casual		0	0	0	Short	166	56	57	85	85	20.3223	20.6852	0.512048	0.512048	139	120	89	69	105.667	86	189	67	66	0.88	0.86		150
259W	F	1	1998	23	Nzoia	3	Student		0	0	1	Long	172	88	88	108	107	29.7458	29.7458	0.627907	0.622093	129	119	75	80	93	93	197	84	82	0.92	0.91		153.5
255W	F	1	1970	51	Webuye	2	Farmer		0	2020	1	Long	173	63	65	78	78	21.0498	21.7181	0.450867	0.450867	130	134	81	78	97.3333	96.6667	169	69	65	0.93	0.93		150
508	M	0	1997	24	Webuye	3	Medic		0	0	2	None	172	67	68	83	83	22.6474	22.9854	0.482558	0.482558	121	122	79	69	93	86.6667	195	82	82	0.86	0.84		0
479W	M	0	1988	33	Mlimani	1	Farmer		0	0	1	Long	170	70	71	91	91	24.2215	24.5675	0.535294	0.535294	130	125	89	81	102.667	95.6667	187	67	65	0.93	0.93		157.5
483W	F	1	1988	33	Wananchi	2	Business		0	0	1	Long	160	55	56	82	82	21.4844	21.875	0.5125	0.5125	131	124	82	80	98.3333	94.6667	187	81	79	0.89	0.89		149
239S	F	1	1959	62	Wandeti	2	Farmer		0	0	0	Short	156	70	70	91	91	28.764	28.764	0.583333	0.583333	129	119	89	88	102.333	98.3333	158	80	78	0.92	0.92		157.5
536	F	1	1995	26	Maraka	2	Business		0	0	2	None	152	60	63	67	68	25.9695	27.268	0.440789	0.447368	131	131	88	85	102.333	100.333	194	100	98	0.83	0.84		0
257W	F	1	1992	29	Sipala	3	Student		0	0	1	Long	150	54	57	79	79	24	25.3333	0.526667	0.526667	118	120	69	76	85.3333	90.6667	191	72	69	0.87	0.87		157.5
463W	F	1	1997	24	Sango	3	Student		0	0	1	Long	165	72	73	87	87	26.4463	26.8136	0.527273	0.527273	130	124	80	81	96.6667	95.3333	196	90	87	0.93	0.93		157.5
466W	M	0	1995	26	Malaha	1	Business		0	0	1	Long	172	72	72	77	77	24.3375	24.3375	0.447674	0.447674	123	122	69	70	87	87.3333	194	72	71	0.91	0.91		157.5
519	F	1	1990	31	Webuye	2			0	0	2	None	165	70	72	88	88	25.7117	26.4463	0.533333	0.533333	125	117	87	88	99.6667	97.6667	189	70	72	0.92	0.92		0
481W	M	0	1986	35	Mihuu	3	Driver		0	0	1	Long	168	66	67	77	77	23.3844	23.7387	0.458333	0.458333	127	127	82	79	97	95	185	79	77	0.99	0.99		157.5
258W	F	1	1989	32	National	2	Farmer		2020	0	1	Long	169	88	87	103	101	30.8112	30.4611	0.609467	0.597633	128	120	79	77	95.3333	91.3333	188	88	77	0.88	0.86		157.5
506	F	1	1984	37	Webuye	3	Medic		0	0	2	None	170	95	103	111	113	32.872	35.6401	0.652941	0.664706	121	127	85	87	97	100.333	183	112	100	0.87	0.9		0
490W	F	1	1973	48	Webuye	2	Farmer		0	0	1	Long	172	70	69	90	90	23.6614	23.3234	0.523256	0.523256	126	125	77	70	93.3333	88.3333	172	93	91	0.89	0.88		150
507	M	0	1994	27	Webuye	3	Medic		0	2018	2	None	168	79	80	97	97	27.9904	28.3447	0.577381	0.577381	133	126	85	77	101	93.3333	193	62	65	0.98	0.99		0
499W	F	1	2000	21	Webuye	2	Student		0	2020	1	Long	172	60	60	74	74	20.2812	20.2812	0.430233	0.430233	126	123	75	75	92	91	199	76	74	0.78	0.78		152.5
250S	F	1	1967	54	Webuye	3	Teacher		0	0	0	Short	174	66	63	89	88	21.7994	20.8086	0.511494	0.505747	139	129	86	71	103.667	90.3333	166	75	73	0.84	0.83		153
502	M	0	1960	61	Chekatini	2	Farmer		0	0	2	None	171	63	64	65	65	21.5451	21.8871	0.380117	0.380117	122	121	86	81	98	94.3333	159	64	65	0.93	0.93		0
535	F	1	1994	27	Site	2	Business		0	0	2	None	163	71	71	65	65	26.7229	26.7229	0.398773	0.398773	129	120	89	88	102.333	98.6667	193	95	95	0.84	0.92		0
471	M	0	1982	39	Maliki	2	Plumber		0	0	2	None	160	60	62	69	70	23.4375	24.2188	0.43125	0.4375	128	121	88	87	101.333	98.3333	181	76	77	0.92	0.93		0
478W	F	1	1990	31	Lutacho	3	Student		0	0	1	Long	160	65	65	91	91	25.3906	25.3906	0.56875	0.56875	128	121	81	70	96.6667	87	189	68	66	0.93	0.93		157.5
240S	F	1	1982	39	Webuye	1	Business		0	0	0	Short	160	72	70	58	57	28.125	27.3438	0.3625	0.35625	134	122	85	81	101.333	94.6667	181	67	66	0.84	0.83		157.5
270W	F	1	1990	31	Mukhuyu	3	Student		0	0	1	Long	156	52	53	70	72	21.3675	21.7784	0.448718	0.461538	127	121	84	69	98.3333	86.3333	189	69	68	0.77	0.79		152.5
465W	M	0	1994	27	Dinna	3	Student		0	0	1	Long	172	75	74	81	81	25.3515	25.0135	0.47093	0.47093	133	129	80	80	97.6667	96.3333	193	64	62	1.03	1.03		152.5
497W	M	0	2001	20	Kakamega	2	Student		0	0	1	Long	174	66	63	80	80	21.7994	20.8086	0.45977	0.45977	130	119	80	80	96.6667	93	200	60	57	0.8	0.8		152.5
248S	F	1	1982	39	Matete	2	Casual		0	0	0	Short	172	72	69	83	82	24.3375	23.3234	0.482558	0.476744	131	122	88	86	102.333	98	181	81	78	0.81	0.7		157.5
487W	M	0	2000	21	Kanduyi	2	Student		2020	0	1	Long	188	67	64	71	70	18.9565	18.1077	0.37766	0.37234	135	125	70	81	91.6667	95.6667	199	83	79	0.88	0.84		157.5
509	M	0	1981	40	Kitale	3	Medic		2020	0	2	None	179	89	86	98	96	27.7769	26.8406	0.547486	0.536313	124	138	80	88	94.6667	104.667	180	65	67	0.91	0.91		0
262	F	1	1992	29	Webuye	2			0	0	2	None	168	80	82	84	84	28.3447	29.0533	0.5	0.5	120	128	79	87	92.6667	100.667	191	72	72	0.99	1		0
237S	F	1	1995	26	Kimilili	3	Business		0	0	0	Short	150	66	65	79	79	29.3333	28.8889	0.526667	0.526667	131	120	88	73	102.333	88.6667	194	63	60	0.96	0.95		157.5
504	F	1	1986	35	Bungoma	1	Farmer		0	0	2	None	163	66	67	61	62	24.841	25.2174	0.374233	0.380368	127	131	84	84	98.3333	99.6667	185	80	82	0.81	0.82		0
233S	F	1	1990	31	Webuye	3			0	0	0	Short	160	70	71	96	96	27.3438	27.7344	0.6	0.6	130	128	85	85	100	99.3333	189	79	78	0.98	0.98		157.5
470W	F	1	1971	50	Lukusi	3	Teacher		0	0	1	Long	170	69	68	78	78	23.8754	23.5294	0.458824	0.458824	132	130	90	78	104	95.3333	170	98	94	0.86	0.86		157.5
254W	F	1	1994	27	Sitikho	2	Farmer		0	2020	1	Long	170	56	54	92	91	19.3772	18.6851	0.541176	0.535294	131	125	78	75	95.6667	91.6667	193	68	67	0.93	0.91		150
244S	F	1	1994	27	Misikhu	3	Medic		0	2020	0	Short	179	88	85	77	77	27.4648	26.5285	0.430168	0.430168	126	121	83	77	97.3333	91.6667	193	79	76	0.79	0.77		157.5
532	M	0	1986	35	Webuye	3	Business		0	0	2	None	180	105	103	111	110	32.4074	31.7901	0.616667	0.611111	125	136	89	76	101	96	185	87	84	0.92	0.92		0
527	M	0	1946	75	Bukembe	2	Farmer		0	0	2	None	170	85	86	91	91	29.4118	29.7578	0.535294	0.535294	129	133	83	80	98.3333	97.6667	145	85	85	0.92	0.92		0
469W	M	0	1982	39	Bokoli	2			0	0	1	Long	170	70	70	81	81	24.2215	24.2215	0.476471	0.476471	126	129	80	81	95.3333	97	181	77	75	0.93	0.93		157.5
530	F	1	2003	18	Matisi	2	Student		0	0	2	None	160	56	57	82	82	21.875	22.2656	0.5125	0.5125	127	131	83	86	97.6667	101	202	71	73	0.98	0.98		0
474W	M	0	1964	57	Chwele	1	Farmer		0	0	1	Long	170	63	60	77	77	21.7993	20.7612	0.452941	0.452941	131	127	90	84	103.667	98.3333	163	83	81	1.07	1.07		157.5
241S	F	1	1988	33	Wananchi	2	Business		0	0	0	Short	169	60	56	81	81	21.0077	19.6072	0.47929	0.47929	134	126	88	86	103.333	99.3333	187	79	76	0.96	0.95		156.5
231S	F	1	2001	20	Malaha	3	Student		0	0	0	Short	167	61	60	87	87	21.8724	21.5139	0.520958	0.520958	132	128	92	76	105.333	93.3333	200	92	90	0.95	0.95		157.5
536	M	0	1958	63	Railways	1	Security		0	0	2	None	174	70	70	77	77	23.1206	23.1206	0.442529	0.442529	130	133	83	80	98.6667	97.6667	157	87	87	1.01	1.01		0
252W	F	1	1995	26	Matulo	3	Student		0	2020	1	Long	155	63	61	79	78	26.2227	25.3902	0.509677	0.503226	129	125	88	88	101.667	100.333	194	76	74	0.81	0.79		157.5
256W	F	1	1984	37	Chimoi	2	Farmer		0	0	1	Long	169	61	60	84	84	21.3578	21.0077	0.497041	0.497041	127	128	83	79	97.6667	95.3333	183	88	85	0.85	0.85		152.5
264W	F	1	1990	31	Webuye	3	Farmer		2020	0	1	Long	172	80	78	98	99	27.0416	26.3656	0.569767	0.575581	136	127	86	88	102.667	101	189	68	66	0.82	0.8		157.5
512	F	1	1972	49	Makemo	2	Farmer		0	0	2	None	171	70	72	86	87	23.939	24.623	0.502924	0.508772	138	138	89	90	105.333	106	171	48	49	0.83	0.84		0
267S	M	0	1994	27	Webuye	3	Social worker		0	2020	1	Long	168	67	65	81	81	23.7387	23.03	0.482143	0.482143	129	107	84	70	99	82.3333	193	62	61	0.93	0.93		157.5
227S	M	0	2000	21	Kabulamu	2	Student		0	0	0	Short	174	65	64	72	72	21.4692	21.1389	0.413793	0.413793	138	127	82	80	100.667	95.6667	199	80	78	0.97	0.97		157.5
525	F	1	1994	27	Webuye	3	Medic		0	0	0	Short	172	86	86	94	94	29.0698	29.0698	0.546512	0.546512	121	125	63	76	82.3333	92.3333	193	116	98	0.82	0.82		0
229S	F	1	2000	21	Malaha	2	Business		0	0	0	Short	174	76	75	98	98	25.1024	24.7721	0.563218	0.563218	128	122	89	78	102	92.6667	199	101	82	0.97	0.96		157.5
236S	F	1	1990	31	Bukembe	1	Business		0	0	0	Short	165	66	65	84	82	24.2424	23.8751	0.509091	0.49697	134	128	89	81	104	96.6667	189	79	75	0.97	0.94		157.5
329	F	1	1995	26	Kimilili	3	Student		0	0	2	None	170	60	61	86	86	20.7612	21.1073	0.505882	0.505882	121	125	81	79	94.3333	94.3333	194	70	73	0.97	0.97		0
268W	M	0	1982	39		3	Teacher		0	2020	1	Long	172	82	80	83	82	27.7177	27.0416	0.482558	0.476744	130	121	89	69	102.667	86.3333	181	56	55	0.84	0.83		157.5
489W	F	1	1988	33	Bungoma	3	Engineer		0	2020	1	Long	182	85	85	90	90	25.6612	25.6612	0.494505	0.494505	132	128	89	83	103.333	98	187	97	85	0.82	0.82		157.5
522	F	1	1991	30	Milo	2	Farmer		0	0	2	None	168	60	62	88	88	21.2585	21.9671	0.52381	0.52381	129	133	91	85	103.667	101	190	81	87	0.94	0.94		0
464W	F	1	1997	24	Mbande	2	Student		0	0	1	Long	166	70	71	84	85	25.4028	25.7657	0.506024	0.512048	134	123	86	80	102	94.3333	196	84	82	0.94	0.93		157.5
217S	F	1	1997	24	Sarama	1	Farmer		0	2020	1	Short	155	65	64	71	71	27.0552	26.6389	0.458065	0.458065	133	106	70	62	91	76.6667	196	95	81	0.9	0.9		157.5
516	F	1	1973	48	Masteka	2	Farmer		0	0	2	None	168	96	97	91	91	34.0136	34.3679	0.541667	0.541667	130	129	78	84	95.3333	99	172	82	83	0.92	0.92		0
520	F	1	1954	67	Matete	1	Farmer		0	0	2	None	177	75	75	83	83	23.9395	23.9395	0.468927	0.468927	120	134	88	89	98.6667	104	153	75	76	0.87	0.86		0
498W	F	1	1993	28	Webuye	3	Clerical		0	0	1	Long	168	62	63	88	88	21.9671	22.3214	0.52381	0.52381	133	128	89	76	103.667	93.3333	192	82	80	0.98	0.96		157.5
260W	M	0	1998	23	Milo	3	Student		2020	0	1	Long	169	53	53	72	71	18.5568	18.5568	0.426036	0.420118	129	126	87	78	101	94	197	76	73	0.84	0.82		152.5
540	M	0	1986	35	Webuye	2	Farmer		0	0	2	None	183	78	80	87	87	23.2912	23.8884	0.47541	0.47541	117	135	83	91	94.3333	105.667	185	100	98	0.94	0.94		0
475W	F	1	1992	29	Kaburengu	0	House wife		0	0	1	Long	168	70	71	87	87	24.8016	25.1559	0.517857	0.517857	129	122	81	71	97	88	191	91	84	0.97	0.97		157.5
494W	F	1	1999	22	Webuye	3	Student		0	0	1	Long	168	87	87	80	81	30.8248	30.8248	0.47619	0.482143	131	129	88	84	102.333	99	198	102	89	0.91	0.92		157.5
493W	F	1	1986	35	Matete	2	Business		0	0	1	Long	168	68	69	71	71	24.093	24.4473	0.422619	0.422619	134	130	86	82	102	98	185	87	84	0.9	0.9		157.5
501	F	1	1988	33	Webuye	3	Business		0	0	2	None	162	72	71	64	64	27.4348	27.0538	0.395062	0.395062	124	121	86	81	98.6667	94.3333	187	83	83	0.91	0.91		0
242S	M	0	1970	51	Webuye	3	Teacher		0	0	0	Short	152	70	70	66	66	30.2978	30.2978	0.434211	0.434211	131	134	85	80	100.333	98	169	87	78	0.92	0.92		157.5
228S	M	0	1999	22	Sipala	2	Business		0	0	0	Short	172	65	65	78	78	21.9713	21.9713	0.453488	0.453488	136	129	87	69	103.333	89	198	76	74	1.03	1.03		157.5
238S	M	0	1999	22	Misikhu	2	Student		0	0	0	Short	174	69	70	79	79	22.7903	23.1206	0.454023	0.454023	134	129	87	81	102.667	97	198	78	76	1.04	1.04		157.5
526	F	1	1986	35	Township	2	Farmer		0	0	2	None	173	71	72	86	86	23.7228	24.0569	0.49711	0.49711	134	121	81	73	98.6667	89	185	71	69	0.96	0.96		0
*238S	F	1	1999	22	Lwandeti	2	House wife		0	0	0	Short	171	70	71	87	87	23.939	24.281	0.508772	0.508772	136	130	87	90	103.333	103.333	198	87	85	0.97	0.97		157.5
526	F	1	1998	23	Bokoli	3	Student		0	0	2	None	169	47	49	73	73	16.456	17.1563	0.431953	0.431953	127	132	79	80	95	97.3333	197	71	73	0.96	0.97		0
222S	F	1	1960	61	Muji	1	Farmer		0	0	0	Short	160	70	70	99	98	27.3438	27.3438	0.61875	0.6125	131	131	84	87	99.6667	101.667	159	94	78	0.92	0.9		157.5
517	M	0	1995	26	Webuye	3	Student		0	0	2	None	160	75	75	100	100	29.2969	29.2969	0.625	0.625	125	134	77	81	93	98.6667	194	77	79	0.95	0.97		0
503	M	0	1998	23	Webuye	3	Teacher		0	0	2	None	182	64	66	84	84	19.3213	19.9251	0.461538	0.461538	119	128	86	89	97	102	197	69	75	0.95	0.95		0
223S	F	1	2001	20	Webuye	3	Student		0	0	0	Short	162	63	64	92	92	24.0055	24.3865	0.567901	0.567901	131	126	79	67	96.3333	86.6667	200	69	68	0.95	0.94		157.5
518	F	1	1998	23	Matulo	2	Student		0	0	2	None	164	69	71	80	81	25.6544	26.398	0.487805	0.493902	121	127	88	83	99	97.6667	197	66	67	0.89	0.89		0
534	M	0	1999	22	Webuye	3	Student		0	0	2	None	157	58	60	58	59	23.5304	24.3418	0.369427	0.375796	128	130	82	81	97.3333	97.3333	198	77	77	0.87	0.88		0
531	M	0	1990	31	Bungoma	3	Student		0	0	2	None	168	71	71	99	100	25.1559	25.1559	0.589286	0.595238	126	130	75	90	92	103.333	189	90	90	0.97	0.98		0
226S	F	1	1942	79	Bukembe	2	Farmer		0	0	0	Short	168	73	73	90	90	25.8645	25.8645	0.535714	0.535714	134	131	81	73	98.6667	92.3333	141	106	100	0.92	0.92		157.5
491W	F	1	1996	25	Luandeti	2	Student		0	0	1	Long	158	64	65	71	71	25.6369	26.0375	0.449367	0.449367	138	130	89	81	105.333	97.3333	195	83	78	0.9	0.89		157.5
533	M	0	1946	75	Webuye	2	Farmer		0	0	2	None	170	85	84	100	100	29.4118	29.0657	0.588235	0.588235	122	129	81	80	94.6667	96.3333	145	85	86	0.89	0.89		0
224S	F	1	1964	57	Bukembe	1	Farmer		0	0	0	Short	158	95	94	96	95	38.0548	37.6542	0.607595	0.601266	129	123	74	83	92.3333	96.3333	163	75	71	0.83	0.82		152.5
486W	F	1	1999	22	Matulo	3	Student		0	0	1	Long	164	55	55	64	65	20.4491	20.4491	0.390244	0.396341	120	121	82	86	94.6667	97.6667	198	111	89	0.84	0.84		157.5
462W	F	1	1984	37	Webuye	3	Medic		0	0	1	Long	154	78	76	95	94	32.8892	32.0459	0.616883	0.61039	121	121	86	71	97.6667	87.6667	183	86	76	0.83	0.82		157.5
468W	M	0	1973	48	Mangana	1	Farmer		0	0	1	Long	170	68	65	84	82	23.5294	22.4913	0.494118	0.482353	138	125	98	74	111.333	91	172	67	65	0.91	0.89		157.5
243S	F	1	2001	20	Lugulu	3	Student		0	0	0	Short	150	64	60	63	60	28.4444	26.6667	0.42	0.4	131	117	89	77	103	90.3333	200	81	76	0.86	0.82		152.5
461W	M	0	1997	24	Webuye	2	Business		0	0	1	Long	160	63	60	73	71	24.6094	23.4375	0.45625	0.44375	129	124	83	84	98.3333	97.3333	196	58	57	0.82	0.8		157.5
234S	M	0	1983	38	Webuye	2	Casual		0	2020	0	Short	170	67	68	71	72	23.1834	23.5294	0.417647	0.423529	123	127	81	84	95	98.3333	182	84	81	0.89	0.89		157.5
477W	F	1	1996	25	Bunangeni	2	Farmer		0	0	1	Long	170	65	65	78	78	22.4913	22.4913	0.458824	0.458824	131	133	76	76	94.3333	95	195	81	78	0.79	0.79		157.5
266W	F	1	1998	23	Tongaren	2			0	0	1	Long	162	51	51	73	73	19.433	19.433	0.450617	0.450617	133	109	88	81	103	90.3333	197	61	61	0.82	0.82		157.5
511	F	1	1994	27	Namawanga	2	Tailor		0	0	2	None	170	65	67	88	88	22.4913	23.1834	0.517647	0.517647	124	122	79	81	94	94.6667	193	96	96	0.91	0.91		0
496W	F	1	1996	25	Lugulu	3	Student		0	0	1	Long	167	65	61	98	97	23.3067	21.8724	0.586826	0.580838	131	121	89	72	103	88.3333	195	66	65	1.17	1.15		157.5
151S	M	0	1995	26	Milo	2	Student		2020	2020	0	Short	157	60	58	71	70	24.3418	23.5304	0.452229	0.44586	134	129	81	81	98.6667	97	194	70	65	0.79	0.78		157.5
146S	M	0	1992	29	Milo	3	ICT Officer		2020	2020	0	Short	159	61	60	71	70	24.1288	23.7332	0.446541	0.440252	136	133	80	79	98.6667	97	191	74	70	0.76	0.75		152.5
595	F	1	1990	31	Bukunja	2	Farmer		2019	2020	2	None	161	72	71	92	93	27.7767	27.3909	0.571429	0.57764	131	134	82	80	98.3333	98	189	72	71	0.84	0.85		0
413W	F	1	1982	39	Kakimanyi	2	Casual		2020	2020	1	Long	162	70	71	50	52	26.6728	27.0538	0.308642	0.320988	128	128	80	80	96	96	181	70	71	0.72	0.73		150
144S	F	1	1978	43	Milo	2	Farmer		2020	2020	0	Short	160	63	62	101	99	24.6094	24.2188	0.63125	0.61875	134	130	82	80	99.3333	96.6667	177	70	69	1	0.98		152.5
613	F	1	1985	36	Milo	3	Medic		2019	2020	2	None	160	70	73	106	109	27.3438	28.5156	0.6625	0.68125	125	124	70	72	88.3333	89.3333	184	67	70	0.93	0.92		0
597	M	0	1994	27	Milo	2	Farmer		2020	2020	2	None	159	62	64	101	101	24.5243	25.3155	0.63522	0.63522	136	134	82	82	100	99.3333	193	70	71	0.95	1.02		0
612	M	0	1989	32	Milo	2	Business		2019	2020	2	None	165	67	68	89	91	24.6097	24.977	0.539394	0.551515	134	133	86	83	102	99.6667	188	71	70	0.93	0.95		0
423W	M	0	1978	43	Kabulolo	2	Casual		2019	2020	1	Long	159	79	77	96	96	31.2488	30.4577	0.603774	0.603774	131	128	80	80	97	96	177	70	68	0.97	0.97		152.5
411W	M	0	1960	61	Milo	2	Farmer		2019	2020	1	Long	160	62	61	86	84	24.2188	23.8281	0.5375	0.525	138	134	81	78	100	96.6667	159	70	68	0.95	0.91		157.5
596	F	1	1996	25	Bukunjangabo	2	Student		2020	2020	2	None	162	63	62	89	89	24.0055	23.6244	0.549383	0.549383	133	134	81	85	98.3333	101.333	195	71	72	0.95	0.95		0
601	M	0	1980	41	Milo	3	Teacher		2020	2020	2	None	159	70	69	91	89	27.6888	27.2932	0.572327	0.559748	131	126	79	78	96.3333	94	179	70	68	0.92	0.93		0
611	M	0	1997	24	Nambalayi	1	Business		2020	2020	2	None	164	80	80	119	117	29.7442	29.7442	0.72561	0.713415	130	126	82	79	98	94.6667	196	60	65	0.94	0.96		0
155S	F	1	1994	27	Milo	2	Business		2020	2020	0	Short	161	71	70	106	106	27.3909	27.0051	0.658385	0.658385	124	123	81	80	95.3333	94.3333	193	68	70	0.93	0.91		157.5
149S	F	1	1993	28	Nabwala	2	Casual		2020	2020	0	Short	162	74	73	114	112	28.1969	27.8159	0.703704	0.691358	128	125	82	78	97.3333	93.6667	192	70	68	0.93	0.92		155.5
420W	M	0	1987	34	Milo	3	Teacher		2020	2020	1	Long	158	78	76	112	107	31.245	30.4438	0.708861	0.677215	130	128	81	80	97.3333	96	186	70	69	0.9	0.88		157.5
162S	F	1	1992	29	Kakimanyi	2	Business		2020	2020	0	Short	161	72	71	86	94	27.7767	27.3909	0.534161	0.583851	131	130	80	78	97	95.3333	191	78	76	0.9	0.95		152.5
136S	F	1	1974	47	Kukwangali	2	Business		2020	2020	0	Short	164	72	71	86	84	26.7698	26.398	0.52439	0.512195	130	127	84	76	99.3333	93	173	67	65	0.87	0.87		157.5
645	F	1	1995	26	Makhele	3	Teacher		2020	2020	2	None	160	60	62	78	77	23.4375	24.2188	0.4875	0.48125	130	132	82	85	98	100.667	194	80	75	0.98	0.98		0
623W	M	0	1974	47	Milo	1	Farmer		2020	2020	1	Long	158	54	53	70	69	21.6311	21.2306	0.443038	0.436709	136	136	85	79	102	98	173	71	69	0.92	0.91		157.5
628W	M	0	1999	22	Machakha	2	Student		2020	2020	1	Long	174	74	73	86	86	24.4418	24.1115	0.494253	0.494253	130	130	84	74	99.3333	92.6667	198	63	63	0.93	0.91		147.5
035S	F	1	1992	29	Maila	3	ICT Officer		2020	2020	0	Short	165	72	72	86	84	26.4463	26.4463	0.521212	0.509091	130	127	85	76	100	93	191	67	65	0.87	0.85		150
054S	M	0	1984	37	Sichinikhi	1	Security		2020	2020	0	Short	162	69	63	81	74	26.2917	24.0055	0.5	0.45679	134	129	82	78	99.3333	95	183	80	76	0.83	0.79		152.5
626W	M	0	1994	27	Milo	3	Teacher		2020	2020	1	Long	168	84	83	91	91	29.7619	29.4076	0.541667	0.541667	139	129	87	81	104.333	97	193	81	74	0.92	0.92		150
635	F	1	1978	43	Milo	1	House wife		2020	2020	2	None	163	64	65	79	81	24.0882	24.4646	0.484663	0.496933	139	139	84	86	102.333	103.667	177	80	79	0.94	0.99		0
622W	M	0	1993	28	Maila	2	Business		2020	2020	1	Long	160	71	70	81	79	27.7344	27.3438	0.50625	0.49375	134	122	89	80	104	94	192	70	75	0.94	0.92		152.5
044S	F	1	1989	32	Machakha	2	House wife		2020	2020	0	Short	164	68	67	86	86	25.2826	24.9108	0.52439	0.52439	131	129	87	81	101.667	97	188	79	72	0.95	0.94		150
629W	F	1	1994	27	Maila	2	House wife		2020	2020	1	Long	165	68	67	81	79	24.977	24.6097	0.490909	0.478788	130	130	83	80	98.6667	96.6667	193	80	74	0.89	0.87		157.5
625W	M	0	1989	32	Milo	2	Business		2020	2020	1	Long	163	67	65	92	92	25.2174	24.4646	0.564417	0.564417	134	129	83	80	100	96.3333	188	72	75	0.93	0.93		157.5
045S	F	1	1990	31	Kutwaa	3	Teacher		2020	2020	0	Short	158	64	64	81	81	25.6369	25.6369	0.512658	0.512658	134	129	80	79	98	95.6667	189	64	70	0.94	0.94		147.5
627W	M	0	1982	39	Milo	3	Teacher		2020	2020	1	Long	164	73	71	89	86	27.1416	26.398	0.542683	0.52439	135	135	83	77	100.333	96.3333	181	78	72	0.89	0.87		157.5
036S	M	0	1994	27	Maila	2	Bodaboda		2020	2020	0	Short	159	73	72	86	91	28.8754	28.4799	0.540881	0.572327	137	130	86	83	103	98.6667	193	76	71	0.95	0.94		150
624W	F	1	1986	35	Machakha	3	Teacher		2020	2020	1	Long	165	79	77	86	86	29.0174	28.2828	0.521212	0.521212	132	129	81	78	98	95	185	72	72	0.95	0.95		157.5
034S	F	1	1993	28	Ngachi	2	Business		2019	2020	0	Short	163	54	56	74	74	20.3244	21.0772	0.453988	0.453988	134	130	80	75	98	93.3333	192	71	72	0.97	0.97		150
636	M	0	1974	47	Maila	1	Farmer		2020	2020	2	None	164	64	64	86	86	23.7954	23.7954	0.52439	0.52439	130	132	82	85	98	100.667	173	70	75	0.95	0.97		0
053S	F	1	1984	37	Talusi	2	Business		2020	2020	0	Short	165	70	71	86	89	25.7117	26.079	0.521212	0.539394	130	128	82	78	98	94.6667	183	72	69	0.91	0.92		152.5
033S	F	1	1992	29	Milo	2	Business		2020	2020	0	Short	164	76	75	91	89	28.257	27.8852	0.554878	0.542683	129	127	81	79	97	95	191	68	71	0.91	0.9		150
632	M	0	1994	27	Milo	2	Business		2020	2020	2	None	163	54	54	86	86	20.3244	20.3244	0.527607	0.527607	131	129	81	83	97.6667	98.3333	193	71	74	0.95	0.95		0
422W	M	0	1995	26	Milo	2	Business		2020	2020	1	Long	162	84	82	86	81	32.0073	31.2452	0.530864	0.5	134	132	83	80	100	97.3333	194	67	68	0.91	0.93		157.5
607	M	0	1985	36	Sichinikhi	1	SEcurity		2020	2020	2	None	160	80	81	96	104	31.25	31.6406	0.6	0.65	132	132	82	82	98.6667	98.6667	184	68	69	0.95	1.01		0
052S	F	1	1998	23	Machakha	1	House wife		2020	2019	0	Short	158	70	71	86	89	28.0404	28.441	0.544304	0.563291	130	130	82	80	98	96.6667	197	71	69	0.89	0.92		152
627	F	1	2002	19	Maila	2	Student		2020	2020	2	None	163	65	65	86	87	24.4646	24.4646	0.527607	0.533742	130	130	81	80	97.3333	96.6667	201	74	75	0.95	0.97		0
630W	F	1	1997	24	Bukunjangabo	2	House wife		2020	2020	1	Long	161	60	60	79	80	23.1473	23.1473	0.490683	0.496894	130	128	83	80	98.6667	96	196	74	72	0.92	0.92		152.5
032S	F	1	1993	28	Milo	2	House wife		2020	2020	0	Short	165	67	66	84	85	24.6097	24.2424	0.509091	0.515152	132	128	82	80	98.6667	96	192	75	72	0.92	0.91		150
634	M	0	1979	42	Ngachi	2	Farmer		2020	2020	2	None	168	87	87	96	97	30.8248	30.8248	0.571429	0.577381	134	137	86	89	102	105	178	74	72	0.96	0.98		0
043S	F	1	1975	46	Bukunjangabo	1	House wife		2020	2019	0	Short	167	67	66	86	84	24.0238	23.6652	0.51497	0.502994	130	129	83	81	98.6667	97	174	69	70	0.95	0.92		150.5
629	M	0	1999	22	Nangili	2	Student		2020	2020	2	None	164	59	59	76	77	21.9363	21.9363	0.463415	0.469512	130	129	80	79	96.6667	95.6667	198	69	72	0.94	0.93		0
042S	M	0	1994	27	Milo	3	Student		2020	2020	0	Short	168	75	74	92	91	26.5731	26.2188	0.547619	0.541667	134	135	80	81	98	99	193	70	74	0.9	0.91		154.5
643	M	0	1978	43	Yalusi	3	Teacher		2020	2020	2	None	163	65	65	86	87	24.4646	24.4646	0.527607	0.533742	130	128	81	79	97.3333	95.3333	177	71	72	0.91	0.95		0
051S	M	0	1992	29	Milo	2	Farmer		2020	2020	0	Short	166	70	69	94	91	25.4028	25.0399	0.566265	0.548193	130	129	84	81	99.3333	97	191	73	69	0.92	0.92		147.5
630	F	1	1990	31	Milo	2	House wife		2020	2020	2	None	159	68	69	89	91	26.8977	27.2932	0.559748	0.572327	128	130	81	72	96.6667	91.3333	189	68	71	0.98	0.97		0
031S	M	0	1992	29	Ngachi	2	Farmer		2020	2020	0	Short	160	64	63	86	91	25	24.6094	0.5375	0.56875	129	127	81	78	97	94.3333	191	69	67	0.91	0.94		152.5
622	F	1	1997	24	Yalusi	3	Student		2020	2020	2	None	163	70	71	86	87	26.3465	26.7229	0.527607	0.533742	133	134	86	86	101.667	102	196	84	72	0.95	0.93		0
639	F	1	1987	34	Nambalayi	2	Business		2020	2020	2	None	161	68	68	72	74	26.2336	26.2336	0.447205	0.459627	134	136	81	81	98.6667	99.3333	186	72	74	0.94	0.97		0
041S	M	0	1992	29	Milo	3	Accountant		2020	2020	0	Short	164	73	73	89	89	27.1416	27.1416	0.542683	0.542683	131	130	82	81	98.3333	97.3333	191	74	72	0.94	0.92		157.5
040S	M	0	1984	37	Nambalayi	3	Business		2020	2020	0	Short	161	65	65	86	81	25.0762	25.0762	0.534161	0.503106	130	130	81	80	97.3333	96.6667	183	70	72	0.95	0.87		157.5
625	M	0	1975	46	Milo	3	Teacher		2020	2020	2	None	167	110	111	122	127	39.4421	39.8006	0.730539	0.760479	138	135	87	82	104	99.6667	174	81	74	0.92	0.98		0
050S	F	1	1979	42	Bukunjangabo	3	Teacher		2020	2020	0	Short	164	68	67	81	79	25.2826	24.9108	0.493902	0.481707	130	128	84	80	99.3333	96	178	64	68	0.86	0.84		152.5
628	F	1	1993	28	Milo	2	House wife		2020	2020	2	None	162	72	72	86	86	27.4348	27.4348	0.530864	0.530864	130	131	80	82	96.6667	98.3333	192	79	76	0.93	0.92		0
648	M	0	1979	42	Milo	2	Business		2020	2020	2	None	160	76	76	91	92	29.6875	29.6875	0.56875	0.575	130	130	81	80	97.3333	96.6667	178	71	69	0.96	0.98		0
030S	M	0	1995	26	Milo	1	Business		2020	2020	0	Short	167	73	73	87	89	26.1752	26.1752	0.520958	0.532934	128	128	80	80	96	96	194	80	71	0.93	0.94		147.5
642	M	0	1989	32	Kakimanyi	2	Business		2020	2020	2	None	157	65	65	85	86	26.3702	26.3702	0.541401	0.547771	130	129	81	79	97.3333	95.6667	188	69	70	0.9	0.91		0
647	F	1	1998	23	Kakimanyi	2	Student		2020	2019	2	None	170	74	73	94	86	25.6055	25.2595	0.552941	0.505882	131	131	85	79	100.333	96.3333	197	68	70	1.03	0.92		0
039S	F	1	1990	31	Kuywa	2	Farmer		2020	2020	0	Short	164	70	70	86	84	26.0262	26.0262	0.52439	0.512195	135	133	81	80	99	97.6667	189	69	70	0.87	0.88		152.5
623	M	0	1981	40	Kuywa	1	Farmer		2020	2020	2	None	164	65	65	81	86	24.1672	24.1672	0.493902	0.52439	135	136	84	85	101	102	180	69	72	0.89	0.91		0
049S	F	1	1995	26	Mangana	1	Business		2020	2020	0	Short	166	80	78	91	93	29.0318	28.306	0.548193	0.560241	137	132	81	80	99.6667	97.3333	194	91	78	0.97	0.98		154.5
029S	F	1	1985	36	Nabwala	2	Business		2020	2020	0	Short	167	63	62	89	91	22.5896	22.231	0.532934	0.54491	129	129	79	79	95.6667	95.6667	184	78	69	0.97	0.98		152.5
641	M	0	1975	47	Bukunjangabo	3	Teacher		2020	2020	2	None	164	71	72	86	89	26.398	26.7698	0.52439	0.542683	134	138	89	86	104	103.333	173	72	73	0.93	0.95		0
048S	F	1	1989	32	Bukunjangabo	2	Business		2020	2020	0	Short	164	64	63	86	89	23.7954	23.4236	0.52439	0.542683	136	130	83	79	100.667	96	188	75	74	0.89	0.89		155
646	M	0	1979	42	Milo	2	Business		2020	2020	2	None	159	70	70	86	89	27.6888	27.6888	0.540881	0.559748	134	130	82	83	99.3333	98.6667	178	75	78	0.95	0.98		0
637	M	0	1987	34	Bukunjangabo	2	Casual		2020	2020	2	None	159	55	56	68	70	21.7555	22.151	0.427673	0.440252	137	135	83	82	101	99.6667	186	80	75	0.78	0.81		0
038S	M	0	1992	29	Milo	2	Business		2020	2020	0	Short	174	56	55	74	72	18.4965	18.1662	0.425287	0.413793	122	121	84	80	96.6667	93.6667	191	65	67	0.82	0.83		157.5
638	M	0	1986	35	Milo	2	Farmer		2020	2020	2	None	164	63	64	86	89	23.4236	23.7954	0.52439	0.542683	133	132	83	81	99.6667	98	185	69	68	0.91	0.95		0
624	F	1	1992	29	Milo	1	Farmer		2020	2020	2	None	164	70	71	86	89	26.0262	26.398	0.52439	0.542683	133	131	90	88	104.333	102.333	191	71	70	0.91	0.98		0
631	M	0	1988	33	Nabwala	2	Business		2020	2020	2	None	164	71	72	91	89	26.398	26.7698	0.554878	0.542683	134	134	90	90	104.667	104.667	187	69	70	0.9	0.9		0
626	F	1	1992	29	Kakimanyi	1	Business		2020	2020	2	None	174	74	74	86	89	24.4418	24.4418	0.494253	0.511494	130	130	81	80	97.3333	96.6667	191	71	72	0.87	0.92		0
028S	F	1	1979	42	Kakimanyi	1	Farmer		2020	2020	0	Short	164	64	63	86	89	23.7954	23.4236	0.52439	0.542683	135	133	89	83	104.333	99.6667	178	71	70	0.9	0.93		147.5
644	F	1	1992	29	Talusi	2	House wife		2020	2020	2	None	165	73	73	86	89	26.8136	26.8136	0.521212	0.539394	130	129	81	81	97.3333	97	191	71	68	0.9	0.95		0
633	M	0	1985	36	Bukunjangabo	2	Business		2020	2020	2	None	162	71	69	86	94	27.0538	26.2917	0.530864	0.580247	133	133	85	82	101	99	184	67	69	0.95	1.06		0
067S	M	0	1987	34	Maila	2	Driver		2019	2020	0	Short	164	69	67	86	84	25.6544	24.9108	0.52439	0.512195	128	127	81	78	96.6667	94.3333	186	86	84	0.9	0.9		155
037S	M	0	1994	27	Kakimanyi	3	Business		2020	2020	0	Short	165	73	73	86	84	26.8136	26.8136	0.521212	0.509091	133	131	90	80	104.333	97	193	62	71	0.9	0.9		152.5
640	M	0	1990	31	Milo	2	Retired footballer		2020	2020	2	None	165	60	61	86	84	22.0386	22.4059	0.521212	0.509091	133	133	81	82	98.3333	99	189	60	71	1.09	0.98		0
046S	M	0	1976	45	Nabwala	3	Farmer		2020	2020	0	Short	174	74	74	87	87	24.4418	24.4418	0.5	0.5	130	130	79	77	96	94.6667	175	63	73	0.95	0.93		152.5
153S	M	0	1983	38	Bukunjangabo	3	Farmer		2020	2020	0	Short	169	64	64	84	84	22.4082	22.4082	0.497041	0.497041	131	129	82	79	98.3333	95.6667	182	64	65	0.88	0.88		150
156S	M	0	1978	43	Kakimanyi	3	Business		2020	2020	0	Short	171	84	84	91	91	28.7268	28.7268	0.532164	0.532164	131	129	84	81	99.6667	97	177	68	69	0.92	0.92		149
143S	F	1	1989	32	Nambalayi	3	Teacher		2020	2020	0	Short	164	60	60	81	79	22.3081	22.3081	0.493902	0.481707	133	131	84	80	100.333	97	188	71	67	0.94	0.92		155
599	F	1	1997	24	Bukunjangabo	1	Business		2020	2020	2	None	160	71	71	79	79	27.7344	27.7344	0.49375	0.49375	131	124	83	82	99	96	196	79	79	0.92	0.92		0
140S	M	0	1987	34	Kakimanyi	2	Business		2020	2020	0	Short	163	64	64	86	86	24.0882	24.0882	0.527607	0.527607	131	129	90	79	103.667	95.6667	186	73	72	0.9	0.92		152.5
619	M	0	1978	43	Kakimanyi	2	Farmer		2020	2020	2	None	167	68	69	81	86	24.3824	24.7409	0.48503	0.51497	130	130	83	81	98.6667	97.3333	177	67	63	0.89	0.93		0
150S	F	1	1989	32	Kakimanyi	2	Business		2020	2020	0	Short	164	68	66	91	91	25.2826	24.539	0.554878	0.554878	134	129	83	79	100	95.6667	189	71	70	0.92	0.92		157.5
424W	M	0	1995	26	Kuywa	3	Teacher		2020	2020	1	Long	158	64	64	81	81	25.6369	25.6369	0.512658	0.512658	128	128	80	75	96	92.6667	194	64	67	0.94	0.94		150
419W	M	0	1980	41	Milo	2	Farmer		2020	2020	1	Long	164	73	74	89	89	27.1416	27.5134	0.542683	0.542683	133	135	81	80	98.3333	98.3333	179	71	70	0.98	0.98		147.5
606	F	1	1989	32	Milo	3	Teacher		2020	2020	2	None	164	73	73	86	91	27.1416	27.1416	0.52439	0.554878	136	130	83	80	100.667	96.6667	188	73	69	0.94	0.97		0
415W	F	1	1985	36	Milo	2	Business		2020	2020	1	Long	164	73	72	86	86	27.1416	26.7698	0.52439	0.52439	133	129	82	75	99	93	184	67	63	0.93	0.93		152
157S	F	1	1994	27	Ngachi	1	House wife		2020	2020	0	Short	162	71	71	87	87	27.0538	27.0538	0.537037	0.537037	129	132	80	79	96.3333	96.6667	193	71	72	0.92	0.93		152.5
428W	F	1	1980	41	Ngachi	1	Farmer		2020	2020	1	Long	158	64	63	86	86	25.6369	25.2363	0.544304	0.544304	129	127	81	78	97	94.3333	179	69	64	1.02	1.01		150
417W	M	0	1978	43	Bukunjangabo	2	Casual		2020	2020	1	Long	162	70	69	89	89	26.6728	26.2917	0.549383	0.549383	130	129	81	80	97.3333	96.3333	177	71	69	0.95	0.95		150
432W	F	1	1986	35	Yalusi	2	Tailor		2020	2020	1	Long	164	76	73	91	90	28.257	27.1416	0.554878	0.54878	129	127	81	80	97	95.6667	185	67	65	0.91	0.91		152.5
598	F	1	1978	43	Kakimanyi	2	Farmer		2020	2020	2	None	158	70	70	87	87	28.0404	28.0404	0.550633	0.550633	130	129	81	79	97.3333	95.6667	177	60	64	0.9	0.9		0
139S	M	0	1989	32	Kakimanyi	3	Teacher		2020	2020	0	Short	162	63	63	86	86	24.0055	24.0055	0.530864	0.530864	130	129	81	78	97.3333	95	188	71	69	0.95	0.94		157.5
410W	F	1	1992	29	Kakimanyi	1	House wife		2020	2020	1	Long	157	68	67	84	84	27.5873	27.1816	0.535032	0.535032	130	127	80	78	96.6667	94.3333	191	66	67	0.89	0.88		155
414W	F	1	1987	34	Milo	2	Business		2020	2020	1	Long	161	60	60	79	79	23.1473	23.1473	0.490683	0.490683	130	130	82	81	98	97.3333	186	70	68	0.92	0.92		152
609	M	0	1972	49	Maila	3	Farmer		2020	2020	2	None	169	70	70	84	84	24.5089	24.5089	0.497041	0.497041	133	133	81	81	98.3333	98.3333	171	67	65	0.92	0.94		0
409W	F	1	1985	36	Milo	3	Medic		2020	2020	1	Long	159	78	77	112	106	30.8532	30.4577	0.704403	0.666667	130	128	81	80	97.3333	96	184	69	68	0.9	0.87		155.5
154S	M	0	1970	51	Nabwala	2	Farmer		2020	2020	0	Short	161	71	70	106	109	27.3909	27.0051	0.658385	0.677019	130	129	80	80	96.6667	96.3333	169	69	70	0.93	0.93		157.5
407W	F	1	1997	24	Sichinikhi	2	Farmer		2020	2020	1	Long	164	70	70	86	84	26.0262	26.0262	0.52439	0.512195	136	130	82	80	100	96.6667	196	70	68	0.95	0.89		152.5
416W	F	1	1990	31	Yalusi	2	House wife		2019	2019	1	Long	160	75	73	112	109	29.2969	28.5156	0.7	0.68125	131	129	81	79	97.6667	95.6667	189	69	68	0.92	0.88		155
618	F	1	1990	31	Nangili	2	Business		2020	2020	2	None	165	54	56	76	86	19.8347	20.5693	0.460606	0.521212	131	134	82	80	98.3333	98	189	69	70	0.97	1		0
158S	F	1	1995	26	Nangili	2	Business		2000	2020	0	Short	170	60	62	86	84	20.7612	21.4533	0.505882	0.494118	131	129	81	79	97.6667	95.6667	194	70	69	0.97	0.99		155
430w	M	0	1985	36	Sichinikhi	3	Teacher		2020	2020	1	Long	165	68	67	89	86	24.977	24.6097	0.539394	0.521212	136	134	80	79	98.6667	97.3333	184	69	68	0.98	0.96		150
614	M	0	1972	49	Nangili	1	Business		2019	2020	2	None	159	68	69	86	84	26.8977	27.2932	0.540881	0.528302	128	127	81	80	96.6667	95.6667	171	72	75	0.95	0.94		0
146S	M	0	1984	35	Milo	2	Bodaboda		2020	2020	0	Short	164	70	69	89	86	26.0262	25.6544	0.542683	0.52439	130	129	84	80	99.3333	96.3333	185	75	73	0.93	0.91		157.5
431W	F	1	1979	42	Milo	3	Medic		2020	2020	1	Long	160	74	73	91	89	28.9062	28.5156	0.56875	0.55625	130	128	81	80	97.3333	96	178	69	72	0.92	0.93		150
605	F	1	2000	21	Bukunjangabo	2	Student		2020	2020	2	None	164	63	63	81	84	23.4236	23.4236	0.493902	0.512195	134	130	82	80	99.3333	96.6667	199	69	70	0.94	0.94		0
137S	F	1	1974	47	Mukite	2	Farmer		2020	2020	0	Short	161	71	70	91	89	27.3909	27.0051	0.565217	0.552795	131	130	81	79	97.6667	96	173	75	76	0.95	0.95		157.5
604	F	1	1987	34	Milo	2	Business		2020	2020	2	None	164	68	68	89	86	25.2826	25.2826	0.542683	0.52439	139	132	86	80	103.667	97.3333	186	78	74	0.95	0.95		0
406W	F	1	1978	43	Bukunjangabo	2	Mentor mother		2020	2020	1	Long	165	80	81	99	94	29.3848	29.7521	0.6	0.569697	131	131	80	79	97	96.3333	177	75	74	0.85	0.82		155.5
421W	M	0	1986	35	Machakha	1	Business		2020	2020	1	Long	162	59	58	76	79	22.4813	22.1003	0.469136	0.487654	125	121	81	75	95.6667	90.3333	185	64	65	0.88	0.89		157.5
602	M	0	2000	21	Yalusi	2	House boy		2020	2020	2	None	167	72	73	86	89	25.8166	26.1752	0.51497	0.532934	129	129	81	80	97	96.3333	199	69	72	0.91	0.94		0
142S	M	0	1994	27	Mangana	3	Photography		2020	2020	0	Short	164	68	68	84	85	25.2826	25.2826	0.512195	0.518293	132	128	81	75	98	92.6667	193	65	65	0.92	0.91		157.5
610	M	0	1993	28	Maila	2	Farmer		2020	2020	2	None	169	68	68	81	84	23.8087	23.8087	0.47929	0.497041	130	130	81	78	97.3333	95.3333	192	70	65	0.89	0.92		0
161S	M	0	1991	30	Milo	1	Business		2020	2020	0	Short	170	87	87	96	97	30.1038	30.1038	0.564706	0.570588	130	129	83	81	98.6667	97	190	71	72	0.96	0.98		157.5
147S	F	1	1990	31	Machakha	2	Student		2020	2020	0	Short	164	59	60	76	76	21.9363	22.3081	0.463415	0.463415	130	131	80	80	96.6667	97	189	69	70	0.94	0.93		155
608	M	0	1997	24	Machakha	3	Student		2020	2020	2	None	168	75	75	91	90	26.5731	26.5731	0.541667	0.535714	134	130	81	80	98.6667	96.6667	196	60	70	0.9	0.89		0
408W	M	0	1991	30	Milo	2	Student		2020	2020	1	Long	162	64	64	86	86	24.3865	24.3865	0.530864	0.530864	129	128	80	79	96.3333	95.3333	190	70	64	0.91	0.91		150
425W	F	1	1982	39	Nabwala	0	Farmer		2020	2020	1	Long	167	69	70	94	94	24.7409	25.0995	0.562874	0.562874	130	129	83	78	98.6667	95	181	73	69	0.93	0.93		157.5
617	F	1	1984	37	Bukunjangabo	1	Business		2020	2020	2	None	160	78	79	91	92	30.4688	30.8594	0.56875	0.575	130	129	82	79	98	95.6667	183	69	71	0.9	0.88		0
600	F	1	1994	27	Milo	2	Business		2020	2020	2	None	160	63	63	86	91	24.6094	24.6094	0.5375	0.56875	130	130	84	82	99.3333	98	193	69	67	0.91	0.95		0
603	M	0	1991	30	Nabwala	2	Bodaboda		2020	2020	2	None	169	71	70	94	94	24.8591	24.5089	0.556213	0.556213	130	129	81	79	97.3333	95.6667	190	68	67	0.93	0.93		0
426W	F	1	1995	26	Kakimanyi	3	Student		2020	2019	1	Long	168	65	65	81	79	23.03	23.03	0.482143	0.470238	129	127	81	79	97	95	194	71	70	0.86	0.84		155
418W	F	1	1987	34	Bukunjangabo	3	Teacher		2020	2020	1	Long	164	64	64	81	82	23.7954	23.7954	0.493902	0.5	129	129	81	80	97	96.3333	186	67	70	0.86	0.87		152
412W	M	0	1978	43	Kakimanyi	3	Teacher		2020	2020	1	Long	165	70	71	84	86	25.7117	26.079	0.509091	0.521212	132	129	81	81	98	97	177	71	70	0.94	0.97		157.5
620	F	1	1995	26	Maila	1	House wife		2020	2020	2	None	168	64	64	86	86	22.6757	22.6757	0.511905	0.511905	130	127	81	79	97.3333	95	184	69	69	0.91	0.91		0
611	F	1	1970	51	Milo	2	House wife		2020	2020	2	None	167	120	116	125	127	43.0277	41.5935	0.748503	0.760479	139	135	82	84	101	101	169	79	76	0.88	0.84		0
427W	M	0	1985	36	Milo	3	Farmer		2020	2020	1	Long	164	71	71	86	86	26.398	26.398	0.52439	0.52439	130	124	80	78	96.6667	93.3333	184	72	70	0.91	0.91		157.5
152S	F	1	1972	49	Nabwala	2	Farmer		2020	2020	0	Short	164	63	63	76	79	23.4236	23.4236	0.463415	0.481707	130	129	86	81	100.667	97	171	71	70	0.88	0.87		157.5
159S	M	0	2000	21	Milo	1	Business		2020	2020	0	Short	160	61	61	76	77	23.8281	23.8281	0.475	0.48125	123	123	81	82	95	95.6667	199	75	69	0.88	0.85		157.5
138S	F	1	1995	26	Maila	1	Business		2020	2020	0	Short	168	75	74	86	86	26.5731	26.2188	0.511905	0.511905	130	129	82	80	98	96.3333	194	72	70	0.9	0.9		147.5
615	F	1	1990	31	Ngachi	2	House wife		2019	2020	2	None	159	52	53	74	74	20.5688	20.9644	0.465409	0.465409	123	121	80	77	94.3333	91.6667	189	69	70	0.91	0.91		0
160S	M	0	1998	23	Maila	2	Bodaboda		2020	2020	0	Short	162	58	58	76	76	22.1003	22.1003	0.469136	0.469136	129	128	85	80	99.6667	96	197	75	69	0.88	0.88		150
141S	F	1	1982	39	Machakha	3	Medic		2019	2019	0	Short	168	71	70	86	85	25.1559	24.8016	0.511905	0.505952	125	123	82	80	96.3333	94.3333	181	71	69	0.9	0.89		149
621	M	0	1985	36	Machakha	1	Farmer		2020	2020	2	None	168	84	85	96	94	29.7619	30.1162	0.571429	0.559524	129	128	82	82	97.6667	97.3333	184	69	70	0.95	0.95		0
148S	F	1	1996	25	Kuywa	2	Business		2020	2020	0	Short	162	73	72	89	86	27.8159	27.4348	0.549383	0.530864	130	128	83	80	98.6667	96	195	74	70	0.9	0.87		147.5
429W	M	0	1991	30	Kukwangali	2	Farmer		2019	2019	1	Long	159	64	63	84	81	25.3155	24.9199	0.528302	0.509434	129	127	83	79	98.3333	95	190	75	73	0.92	0.89		150
590	M	0	1964	57	Malara	3	Teacher		0	0	2	None	170	122		102		42.2145		0.6		129		85		99.6667		163	93		1.05
575W	M	0	1993	28	Dinah	3	Business		0	0	1	Long	174	72		79		23.7812		0.454023		123		85		97.6667		192	53		1.04
582W	F	1	1993	28	Mwilupo	1	Farmer		0	0	1	Long	167	86		92		30.8365		0.550898		125		85		98.3333		192	68		1.02
574S	M	0	1990	31	Siriri	2	Farmer		0	0	0	Short	178	66		77		20.8307		0.432584		125		85		98.3333		189	74		1.04
579W	F	1	1983	38	Khalumuli	2	Business		0	0	1	Long	177	100		83		31.9193		0.468927		125		83		97		182	66		0.93
586S	F	1	1978	43	Lugulu	3	Accountant		0	0	0	Short	166	61		82		22.1367		0.493976		133		85		101		177	87		1.05
775W	M	0	1975	46	Kabuywa	1	Farmer		0	0	1	Long	172	60		87		20.2812		0.505814		138		83		101.333		174	84		0.93
587W	F	1	2002	19	Chepsaita	2	Student		0	0	1	Long	169	62		82		21.7079		0.485207		134		83		100		191	69		0.98
584W	F	1	1990	31	Bokoli	1	House wife		0	0	1	Long	173	96		101		32.0759		0.583815		125		85		98.3333		189	73		0.91
325W	M	0	1974	47	Chwele	1	Casual		2020	2020	1	Long	169	65	65	80	86	22.7583	22.7583	0.473373	0.508876	125	117	87	80	99.6667	92.3333	173	66	64	0.93	0.94		155.5
339W	M	0	1978	43	Busakala	1	Business		0	0	1	Long	182	80		97		24.1517		0.532967		123		80		94.3333		177	72		0.95
334W	F	1	1954	67	Kuiwa	2	Farmer		0	0	1	Long	170	65		81		22.4913		0.476471		126		81		96		153	69		0.76
559	F	1	1964	57	Namilama	1	Farmer		2020	0	2	None	186	65		96		18.7883		0.516129		133		85		101		163	89		0.82
127S	M	0	1981	40	Chwele	2	Farmer		0	0	0	Short	170	62		76		21.4533		0.447059		123		88		99.6667		180	89		0.88
113S	F	1	1978	43	Khachonge	2	Farmer		0	0	0	Short	193	75		89		20.1348		0.46114		131		81		97.6667		177	104		0.82
68	F	1			Eldoret	3	Student		2020	2020	0	Short	170	60		76		20.7612		0.447059		121		75		90.3333			93		0.73
69	F	1			Eldoret	3	Student		2020	2020	0	Short	167	70		91		25.0995		0.54491		123		86		98.3333			70		0.8
67	M	0			Eldoret	3	Student		2020	2020	1	Long	172	82		97		27.7177		0.563953		135		88		103.667			92		0.86
62	F	1			Eldoret	3	Student		2018	2020	2	None	152	45		68		19.4771		0.447368		112		85		94			73		0.78
60	M	0			Eldoret	3	Student		2019	2020	0	Short	168	59		89		20.9042		0.529762		130		84		99.3333			70		0.93
58	M	0			Eldoret	3	Student		2020	2020	0	Short	168	44		76		15.5896		0.452381		124		74		90.6667			81		0.93
42	M	0			Eldoret	3	Medic		2020	2020	0	Short	180	70		94		21.6049		0.522222		128		82		97.3333			62		0.94
41	M	0			Eldoret	3	Medic		2020	2020	2	None	167	81		101		29.0437		0.60479		123		86		98.3333			82		1.05
34	M	0			Eldoret	3	Student		2020	2020	0	Short	162	55		74		20.9572		0.45679		121		86		97.6667			60		1.03
20	F	1	1993	28	Eldoret	1	House girl			2020	0	Short	165	63		76		23.1405		0.460606		132		81		98		192	83		0.78
12	M	0	1982	29	Eldoret	2	SEcurity		2020	2020	2	None	174	54		84		17.8359		0.482759		112		82		92		191	75		0.92
7	M	0	1970	51	Nandi	2	House wife		2019	2020	1	Long	156	72		81		29.5858		0.519231		125		87		99.6667		169	81		0.88
3	F	1	1965	56	Maili 4	1	Farmer		2018	2019	0	Short	156	67		95		27.5312		0.608974		138		76		96.6667		164	60		0.96
75	M	0	1994	27	Eldoret	3	Student		2018	2020	2	None	165	84	84	106	113	30.854	30.854	0.642424	0.684848	125	125	89	87	101	99.6667	193	90	74	0.95	1.08		0
74	M	0	1994	27	Eldoret	3	Student		2020	2020	1	Long	166	69	67	83	80	25.0399	24.3141	0.5	0.481928	122	125	74	83	90	97	193	54	62	0.86	0.87		152.5
405W	F	1	1988	33	Kapseret	3	Medic		0	0	1	Long	163	91		101		34.2504		0.619632		125		71		89	0	187	88		0.84
379W	F	1	1986	35	Eldoret	3	Medic		0	0	1	Long	163	90		110		33.8741		0.674847		131		76		94.3333	0	185	85		0.92
1	F	1	1968	53	Timboroa	1	Farmer		0	0	2	None	157	84	84	132	104	34.0785	34.0785	0.840764	0.66242	124	133	75	74	91.3333	93.6667	167	73	74	1.27	0.96		0
2	F	1	1997	24	Eldoret	3	Student		2020	2020	0	Short	152	52	41	71	64	22.5069	17.7458	0.467105	0.421053	128	122	79	82	95.3333	95.3333	196	87	81	0.86	0.78		157.5
4	F	1	1996	25	Eldoret	3	Student		2020	2020	2	None	152	51	47	86	68	22.0741	20.3428	0.565789	0.447368	126	135	79	93	94.6667	107	195	94	62	0.96	0.79		0
5	F	1	1974	47	Eldoret	2	Business		2019	2020	1	Long	158	91	92	109	112	36.4525	36.8531	0.689873	0.708861	131	118	84	82	99.6667	94	173	78	78	0.9	0.95		150
6	F	1	1971	50	Eldoret	2	Tailor		2019	2020	1	Long	158	122	99	125	115	48.8704	39.6571	0.791139	0.727848	133	124	74	84	93.6667	97.3333	170	83	71	1.03	0.91		157.5
8	F	1	2002	19	Moiben	2	Student		2020	2020	0	Short	152	54	53	78	76	23.3726	22.9398	0.513158	0.5	121	116	69	72	86.3333	86.6667	201	96	62	0.87	0.79		152.5
9	F	1	1977	44	Ndalat	1	Farmer		2019	2020	2	None	154	51	53	76	78	21.5045	22.3478	0.493506	0.506494	125	128	65	76	85	93.3333	176	102	82	0.8	0.79		0
10	M	0	1991	30	Maili 4	2	Farmer		2020	2020	1	Long	164	67	67	87	78	24.9108	24.9108	0.530488	0.47561	124	121	79	71	94	87.6667	190	75	81	0.91	0.83		152.5
11	M	0	1992	29	Eldoret	2	Cleaner		2020	2020	0	Short	168	69	72	62	60	24.4473	25.5102	0.369048	0.357143	138	133	84	78	102	96.3333	191	96	66	0.81	0.81		1575
13	F	1	1995	26	Eldoret	3	Medic		2020	0	1	Long	171	59	57	74	71	20.1771	19.4932	0.432749	0.415205	118	121	87	84	97.3333	96.3333	194	94	76	0.71	0.71		150
14	M	0	1996	25	Eldoret	3	Student		2020	2020	0	Short	180	77	72	81	78	23.7654	22.2222	0.45	0.433333	122	110	83	70	96	83.3333	195	77	80	0.83	0.81		155.5
15	M	0	1990	31	Eldoret	3	Student		2020	2020	0	Short	177	80	78	90	84	25.5354	24.8971	0.508475	0.474576	128	113	86	77	100	89	189	83	71	0.9	0.88		157.5
16	M	0	1997	24	Eldoret	3	Student		2020	2020	2	None	163	67	65	81	80	25.2174	24.4646	0.496933	0.490798	128	128	80	80	96	96	196	85	60	0.88	0.83		0
17	M	0	1997	24	Eldoret	3	Student		2020	2020	0	Short	180	74	73	86	82	22.8395	22.5309	0.477778	0.455556	134	135	80	84	98	101	196	84	77	0.84	0.85		157.5
18	M	0	1995	26	Eldoret	3	Student		2020	2020	2	None	173	57	58	74	82	19.0451	19.3792	0.427746	0.473988	138	130	87	72	104	91.3333	194	83	68	0.84	0.85		0
19	M	0	1995	26	Eldoret	3	Student		2020	2020	0	Short	165	62	58	76	73	22.7732	21.3039	0.460606	0.442424	127	124	75	81	92.3333	95.3333	194	76	78	0.84	0.87		150
21	M	0	1998	23	Eldoret	3	Student		2020	2020	2	None	172	62	61	81	72	20.9573	20.6193	0.47093	0.418605	130	133	72	80	91.3333	97.6667	197	68	72	0.86	0.8		0
22	M	0	1996	25	Eldoret	3	Chef		2020	2020	2	None	160	59	59	81	73	23.0469	23.0469	0.50625	0.45625	136	128	82	78	100	94.6667	195	59	53	0.87	0.83		0
23	M	0	1998	23	Eldoret	3	Student		2020	2020	1	Long	180	73	75	86	83	22.5309	23.1481	0.477778	0.461111	130	132	84	95	99.3333	107.333	197	62	72	0.93	0.92		150
24	F	1	1997	24	Eldoret	3	Student		2020	2020	1	Long	157	69	72	82	90	27.993	29.2101	0.522293	0.573248	113	112	87	85	95.6667	94	196	66	83	0.75	0.83		150
25	M	0	1996	25	Eldoret	3	Student		2020	2020	0	Short	176	68	67.5	84	80	21.9525	21.7911	0.477273	0.454545	124	120	82	87	96	98	195	80	94	0.87	0.85		157.5
26	M	0	1995	26	Eldoret	3	Student		2020	2020	1	Long	184	63	61.5	85	74	18.6082	18.1652	0.461957	0.402174	122	122	84	83	96.6667	96	194	87	64	0.94	0.86		155
27	F	1	1999	22	Eldoret	3	Student		2020	2020	0	Short	151	59	58	83	72	25.8761	25.4375	0.549669	0.476821	120	123	82	78	94.6667	93	198	84	80	0.84	0.71		157.5
28	F	1	1999	22	Eldoret	3	Student		2020	2020	1	Long	166	58	57.5	69	82	21.048	20.8666	0.415663	0.493976	117	101	88	72	97.6667	81.6667	198	84	73	0.86	0.85		150
29	F	1	1997	24	Eldoret	3	Student		2020	2020	0	Short	163	68	65	89	86	25.5937	24.4646	0.546012	0.527607	116	112	82	78	93.3333	89.3333	196	74	74	0.84	0.91		157.5
30	M	0	1994	27	Eldoret	3	Student		2020	2020	2	None	164	63	62	81	78	23.4236	23.0518	0.493902	0.47561	120	114	83	79	95.3333	90.6667	193	78	69	0.86	0.82		0
31	M	0	1996	25	Eldoret	3	Student		2020	2020	2	None	164	56	54	79	74	20.8209	20.0773	0.481707	0.45122	115	121	81	79	92.3333	93	195	68	64	0.88	0.86		0
32	M	0	1995	26	Eldoret	3	Student		2020	2020	1	Long	165	59	55	82	76	21.6713	20.202	0.49697	0.460606	130	137	89	72	102.667	93.6667	194	78	79	0.86	0.83		150
33	M	0	1995	26	Eldoret	3	Student		2020	2020	1	Long	164	65	60	85	75	24.1672	22.3081	0.518293	0.457317	128	126	86	85	100	98.6667	194	54	70	0.89	0.8		155.5
35	M	0	1994	27	Eldoret	3	Student		2020	2020	0	Short	176	82	80	89	86	26.4721	25.8264	0.505682	0.488636	128	125	83	89	98	101	193	73	75	0.82	0.83		157.5
36	M	0	1988	33	Eldoret	3	Hostel officer		2020	2020	1	Long	170	73	69	89	86	25.2595	23.8754	0.523529	0.505882	123	126	73	76	89.6667	92.6667	187	66	55	0.88	0.86		150
37	M	0	1986	35	Eldoret	3	Cleaner		2020	2020	1	Long	168	64	63.5	70	72	22.6757	22.4986	0.416667	0.428571	134	132	82	85	99.3333	100.667	185	80	78	0.87	0.9		152.5
38	M	0	1982	39	Eldoret	3	Cleaner		2020	2020	0	Short	184	65	65	83	82	19.199	19.199	0.451087	0.445652	123	115	77	73	92.3333	87	181	68	73	0.87	0.85		155.5
39	F	1	1999	22	Eldoret	3	Student		2020	2020	0	Short	163	57	60	70	70	21.4536	22.5827	0.429448	0.429448	125	114	81	75	95.6667	88	198	64	75	0.74	0.73		150
40	F	1	1999	22	Eldoret	3	Student		2019	2020	1	Long	166	69	70	84	81	25.0399	25.4028	0.506024	0.487952	111	116	83	85	92.3333	95.3333	198	78	75	0.81	0.76		155.5
43	F	1	1997	24	Eldoret	3	Student		2020	2020	0	Short	162	53	51	69	71	20.1951	19.433	0.425926	0.438272	118	99	84	66	95.3333	77	196	94	76	0.71	0.74		155
44	M	0	1996	25	Eldoret	3	Student		2020	2020	1	Long	162	57	57	75	72	21.7193	21.7193	0.462963	0.444444	127	114	81	74	96.3333	87.3333	195	78	71	0.83	0.82		157.5
45	M	0	1997	24	Eldoret	3	Student		2020	2020	2	None	174	63	63	79	76	20.8086	20.8086	0.454023	0.436782	125	122	81	71	95.6667	88	196	67	63	0.89	0.88		0
46	M	0	1996	25	Eldoret	3	Student		2020	2020	0	Short	172	67	69	81	79	22.6474	23.3234	0.47093	0.459302	133	123	89	80	103.667	94.3333	195	58	64	0.91	0.93		155.5
47	M	0	1994	27	Eldoret	3	Student		2020	2020	0	Short	176	62	61	70	67	20.0155	19.6927	0.397727	0.380682	127	115	86	78	99.6667	90.3333	193	91	91	0.74	0.67		150
48	F	1	1998	23	Eldoret	3	Student		2020	2020	0	Short	168	57	58	70	70	20.1956	20.5499	0.416667	0.416667	135	128	85	68	101.667	88	197	69	69	0.71	0.81		155.5
49	M	0	1995	26	Eldoret	3	Student		2020	2020	0	Short	173	71	72	81	84	23.7228	24.0569	0.468208	0.485549	138	131	83	83	101.333	99	194	69	69	0.81	0.84		150
50	F	1	1995	26	Eldoret	3	Student		2020	2020	0	Short	151	46	47	64	66	20.1746	20.6131	0.423841	0.437086	122	118	86	83	98	94.6667	194	75	79	0.72	0.72		155.5
51	M	0	1997	24	Eldoret	3	Student		2020	2020	0	Short	174	67	70	86	86	22.1297	23.1206	0.494253	0.494253	138	135	91	84	106.667	101	196	75	71	0.88	0.86		157.5
52	F	1	1994	27	Eldoret	3	Student		2020	2020	0	Short	160	46	45	73	69	17.9688	17.5781	0.45625	0.43125	132	118	87	80	102	92.6667	193	96	93	0.8	0.77		155.5
53	M	0	1996	25	Eldoret	3	Student		2020	2020	2	None	174	70	69	79	80	23.1206	22.7903	0.454023	0.45977	134	152	89	96	104	114.667	195	72	73	0.83	0.87		0
54	F	1	1997	24	Eldoret	3	Student		2020	2020	0	Short	165	58	56	80	77	21.3039	20.5693	0.484848	0.466667	138	124	89	81	105.333	95.3333	196	80	81	0.81	0.8		155.5
55	F	1	1998	23	Eldoret	3	Student		2020	2020	1	Long	161	50	52	67	58	19.2894	20.061	0.416149	0.360248	113	120	89	83	97	95.3333	197	78	84	0.71	0.68		150
56	M	0	1995	26	Eldoret	3	Student		2020	2020	0	Short	176	66	67	81	80	21.3068	21.6296	0.460227	0.454545	128	120	74	69	92	86	194	60	60	0.86	0.85		155.5
57	M	0	1997	24	Eldoret	3	Student		2020	2020	1	Long	164	59	60	81	81	21.9363	22.3081	0.493902	0.493902	132	118	75	70	94	86	196	57	57	1.16	1.22		150
59	M	0	2000	21	Eldoret	3	Student		2019	2020	2	None	178	63	62	84	75	19.8839	19.5682	0.47191	0.421348	139	129	86	76	103.667	93.6667	199	52	49	0.9	0.83		0
61	F	1	2000	21	Eldoret	3	Student		2019	2020	0	Short	165	78	78	91	91	28.6501	28.6501	0.551515	0.551515	120	121	90	89	100	99.6667	199	95	79	0.81	0.8		155.5
63	F	1	1999	22	Eldoret	3	Student		2018	2020	2	None	165	65	67	85	86	23.8751	24.6097	0.515152	0.521212	134	134	80	80	98	98	198	90	76	0.79	0.78		0
64	M	0	1999	22	Eldoret	3	Student		2020	2020	2	None	179	56	56	71	79	17.4776	17.4776	0.396648	0.441341	128	120	87	87	100.667	98	198	68	84	0.8	0.92		0
65	M	0	1998	23	Eldoret	3	Student		2020	2020	0	Short	169	64	64	74	74	22.4082	22.4082	0.43787	0.43787	132	122	88	82	102.667	95.3333	197	58	57	0.82	0.84		157.5
66	M	0	1998	23	Eldoret	3	Student		2020	2020	0	Short	175	77	66	88	86	25.1429	21.551	0.502857	0.491429	134	130	83	81	100	97.3333	197	75	75	0.93	0.91		155.5
70	M	0	1994	27	Eldoret	3	Student		2020	2020	1	Long	175	63	62	79	78	20.5714	20.2449	0.451429	0.445714	123	120	76	76	91.6667	90.6667	193	73	73	0.88	0.86		150
71	M	0	1995	26	Eldoret	3	Student		2020	2020	2	None	167	58	63	74	74	20.7967	22.5896	0.443114	0.443114	122	127	81	76	94.6667	93	194	83	82	0.84	0.86		0
72	M	0	1994	27	Eldoret	3	Student		2020	2020	0	Short	168	67	67	83	84	23.7387	23.7387	0.494048	0.5	126	125	85	84	98.6667	97.6667	193	86	85	0.88	0.86		155.5
73	M	0	1994	27	Eldoret	3	Student		2019	2020	2	None	184	86	85	85	89	25.4017	25.1063	0.461957	0.483696	133	133	87	87	102.333	102.333	193	88	87	0.85	0.85		0
355W	F	1	1995	26	Chimoi	2	Business		0	0	1	Long	170	71	71	86	86	24.5675	24.5675	0.505882	0.505882	135	130	85	84	101.667	99.3333	194	67	62	0.91	0.87		155.5
576	M	0	1973	48	Matisi	3	Business		0	0	2	None	174	93	94	90	90	30.7174	31.0477	0.517241	0.517241	137	134	81	83	99.6667	100	172	71	69	1.03	1.02		0
350W	M	0	1980	41	Webuye	3	Medic		0	0	1	Long	178	80	80	87	88	25.2493	25.2493	0.488764	0.494382	137	135	83	83	101	100.333	179	77	72	1.28	1.28		150
592	F	1	1997	24	Kaburengu	2	Business		0	0	2	None	170	56	57	73	75	19.3772	19.7232	0.429412	0.441176	136	114	88	78	104	90	196	90	72	0.97	1		0
358W	F	1	1984	37	Naitiri	2	Business		0	0	1	Long	172	60	62	85	86	20.2812	20.9573	0.494186	0.5	127	124	87	86	100.333	98.6667	183	69	72	0.98	0.96		155.5
357W	F	1	1991	30	Flyover	3	Business		0	0	1	Long	173	85	86	104	105	28.4005	28.7347	0.601156	0.606936	133	128	87	83	102.333	98	190	71	84	0.87	0.88		155.5
593	F	1	2001	20	Matisi	2	Student		0	0	2	None	165	55	57	73	74	20.202	20.9366	0.442424	0.448485	132	130	87	81	102	97.3333	200	83	74	0.97	1.01		0
109S	M	0	1991	30	Sipala	3	Human resource manager		0	0	0	Short	167	78	76	73	71	27.968	27.2509	0.437126	0.42515	135	131	84	82	101	98.3333	190	84	80	1.09	1.02		155.5
115S	F	1	1993	28	Ndivisi	2	Business		0	0	0	Short	172	95	90	110	102	32.112	30.4218	0.639535	0.593023	128	127	81	82	96.6667	97	192	81	69	0.96	0.93		157.5
587	F	1	1984	37	Muslim	2	Business		0	0	2	None	174	65	67	88	89	21.4692	22.1297	0.505747	0.511494	129	131	82	82	97.6667	98.3333	183	84	80	0.87	0.81		0
589	F	1	2001	20	Matulo	2	Student		0	0	2	None	167	68	69	80	84	24.3824	24.7409	0.479042	0.502994	128	123	81	81	96.6667	95	200	85	80	0.94	0.84		0
594	F	1	2000	21	Lukoba	2	Student		0	0	2	None	168	70	72	84	86	24.8016	25.5102	0.5	0.511905	123	129	84	82	97	97.6667	199	54	73	0.96	0.86		0
577	F	1	1989	32	Mitukuyu	1	Business		0	0	2	None	169	65	67	74	75	22.7583	23.4586	0.43787	0.443787	128	125	82	81	97.3333	95.6667	188	84	82	0.93	0.94		0
591	M	0	1991	30	Matili	2	Tailor		0	0	2	None	170	70	71	84	86	24.2215	24.5675	0.494118	0.505882	124	125	82	83	96	97	190	70	69	1.02	1.02		0
352W	M	0	1969	52	Satelite	2	Farmer		0	0	1	Long	168	60	59	76	74	21.2585	20.9042	0.452381	0.440476	123	117	86	83	98.3333	94.3333	168	76	74	0.83	0.82		155.5
353W	M	0	1997	24	Ndivisi	3	Business		0	0	1	Long	171	74	72	81	80	25.3069	24.623	0.473684	0.467836	138	128	85	83	102.667	98	196	91	72	1.01	1		150
588W	M	0	1994	27	Bokoli	3	Medic		0	0	1	Long	169	68	68	78	78	23.8087	23.8087	0.461538	0.461538	127	114	82	78	97	90	193	84	72	0.98	0.98		155.5
114S	F	1	1988	33	Bukembe	2	Business		0	0	0	Short	172	72	72	80	82	24.3375	24.3375	0.465116	0.476744	131	130	83	81	99	97.3333	187	69	69	0.95	0.91		157.5
113S	M	0	2002	19	Misikhu	3	Student		0	0	0	Short	169	60	59	70	70	21.0077	20.6575	0.414201	0.414201	124	124	83	81	96.6667	95.3333	201	70	70	1.04	1.06		155.5
583W	F	1	1985	36	Matulo	1	Business		0	0	1	Long	164	70	70	80	80	26.0262	26.0262	0.487805	0.487805	136	117	83	80	100.667	92.3333	184	90	79	1.11	1.11		150
110S	F	1	1996	25		3	Business		0	0	0	Short	170	60	62	63	63	20.7612	21.4533	0.370588	0.370588	123	122	84	81	97	94.6667	195	84	72	0.94	0.91		155.5
117S	M	0	1995	26	Kaburengu	1	Business		0	0	0	Short	172	70	68	99	98	23.6614	22.9854	0.575581	0.569767	130	123	83	82	98.6667	95.6667	194	81	72	0.98	0.98		157.5
351W	M	0	1992	29	Webuye	3	Teacher		0	0	1	Long	165	50	52	67	68	18.3655	19.1001	0.406061	0.412121	132	128	78	83	96	98	191	74	69	0.81	0.81		155.5
585W	F	1	1977	44	Mwihipo	1	Farmer		0	0	1	Long	170	60	60	78	80	20.7612	20.7612	0.458824	0.470588	129	124	86	83	100.333	96.6667	176	78	74	0.93	0.88		150
111S	F	1	1984	37	Mihuu	3	Business		0	0	0	Short	169	116	110	113	110	40.6148	38.5141	0.668639	0.650888	127	126	82	82	97	96.6667	183	80	72	0.88	0.88		155.5
118S	M	0	1985	36	Wananchi	3	Medic		0	0	0	Short	167	62	61	75	74	22.231	21.8724	0.449102	0.443114	132	123	82	82	98.6667	95.6667	184	80	72	1.12	1.11		150
356W	M	0	1985	36	Tongaren	2	Farmer		0	0	1	Long	177	70	72	81	82	22.3435	22.9819	0.457627	0.463277	131	124	84	81	99.6667	95.3333	184	78	74	0.92	0.91		155.5
116S	M	0	1993	28	Webuye	3	HRIO		0	0	0	Short	193	65	63	74	72	17.4501	16.9132	0.38342	0.373057	129	126	84	83	99	97.3333	192	84	72	1.06	1.03		157.5
580W	F	1	1992	29	Mausi				0	0	1	Long	168	70	70	79	70	24.8016	24.8016	0.470238	0.416667	126	123	87	84	100	97	191	78	75	0.98	0.94		150
354W	M	0	1987	34	Webuye	3	Medic		0	0	1	Long	178	72	70	88	84	22.7244	22.0932	0.494382	0.47191	135	131	87	84	103	99.6667	186	90	72	1.31	1.14		157.5
127S	M	0	1989	32	Misri	2	Business		0	0	0	Short	180	94	92	112	112	29.0123	28.3951	0.622222	0.622222	120	113	89	75	99.3333	87.6667	188	100	72	0.88	0.88		157.5
579	M	0	1962	59	Chwele	1	Business		2020	0	2	None	173	61	61	80	80	20.3816	20.3816	0.462428	0.462428	129	129	76	86	93.6667	100.333	161	81	72	0.95	0.95		0
109S	M	0	1977	44	Sichei	2	Farmer		2020	0	0	Short	183	89	85	109	109	26.5759	25.3815	0.595628	0.595628	126	116	87	75	100	88.6667	176	82	80	0.88	0.88		157.5
550	F	1	1995	26	Changei	2	Business		2019	0	2	None	173	60	62	86	86	20.0474	20.7157	0.49711	0.49711	127	125	85	85	99	98.3333	194	89	89	0.79	0.77		0
345W	F	1	1982	39	Toloso	1	Farmer		0	0	1	Long	173	69	69	81	84	23.0546	23.0546	0.468208	0.485549	126	113	89	74	101.333	87	181	80	82	0.84	0.85		155.5
329W	F	1	1989	32	Namaondo	2	Farmer		0	0	1	Long	183	61	60	76	76	18.2149	17.9163	0.415301	0.415301	130	111	82	77	98	88.3333	188	69	72	0.76	0.71		150
559	F	1	1986	35	Sango	1	Business		0	0	2	None	193	70	70	107	107	18.7925	18.7925	0.554404	0.554404	120	120	86	81	97.3333	94	185	63	62	0.91	0.93		0
353W	M	0	1994	27	Chwele	2	Business		0	0	1	Long	182	80	78	114	114	24.1517	23.5479	0.626374	0.626374	128	130	83	79	98	96	193	98	72	0.92	0.92		150
569	F	1	1996	25	Sichei	3	Student		2020	2020	2	None	182	70	71	79	73	21.1327	21.4346	0.434066	0.401099	135	115	89	64	104.333	81	195	89	71	0.98	0.99		0
566	F	1	1977	44	Mpeli	1	Farmer		0	0	2	None	172	54	56	74	74	18.2531	18.9292	0.430233	0.430233	127	126	83	86	97.6667	99.3333	176	56	70	0.97	0.97		0
557	F	1	1969	52	Chwele	1	Farmer		0	0	2	None	170	78	78	105	105	26.9896	26.9896	0.617647	0.617647	130	129	87	87	101.333	101	168	89	89	0.97	0.97		0
330W	F	1	1984	37	Sichei	3	Technician		0	0	1	Long	183	78	78	80	80	23.2912	23.2912	0.437158	0.437158	132	119	85	76	100.667	90.3333	183	70	69	0.93	0.92		155.5
121S	F	1	1994	27	Busakala	2	Farmer		0	0	0	Short	163	69	68	101	101	25.9701	25.5937	0.619632	0.619632	130	127	84	79	99.3333	95	193	78	74	0.93	0.9		157.5
112S	F	1	1979	42	Chwele	2	Farmer		0	0	0	Short	178	62	61	70	70	19.5682	19.2526	0.393258	0.393258	121	116	81	77	94.3333	90	178	89	87	0.93	0.91		155.5
366W	F	1	1994	27	Sichei	3	Teacher		0	0	1	Long	163	60	59	86	84	22.5827	22.2063	0.527607	0.515337	124	111	81	77	95.3333	88.3333	193	87	84	0.95	0.94		150.5
572	F	1	1998	23	Lukhome	2	Farmer		0	0	2	None	163	54	56	72	80	20.3244	21.0772	0.441718	0.490798	126	124	80	80	95.3333	94.6667	197	80	79	0.9	0.95		0
377W	F	1	1974	47	Musese	1	Farmer		0	0	1	Long	172	70	70	100	100	23.6614	23.6614	0.581395	0.581395	131	114	87	72	101.667	86	173	69	69	0.97	0.97		150
362W	M	0	1984	37	Sichei	2	SEcurity		0	0	1	Long	170	65	65	74	74	22.4913	22.4913	0.435294	0.435294	123	120	80	82	94.3333	94.6667	183	72	69	0.93	0.93		155.5
123S	M	0	1977	44	Sichei	2	Farmer		0	0	0	Short	178	85	86	91	91	26.8274	27.143	0.511236	0.511236	133	125	86	82	101.667	96.3333	176	55	62	0.83	0.82		157.5
346W	F	1	1982	39	Sichei	2	Farmer		0	0	1	Long	163	60	60	89	89	22.5827	22.5827	0.546012	0.546012	123	127	86	94	98.3333	105	181	78	73	0.97	0.97		150
337W	M	0	1986	35	Makhonge	2	Farmer		0	0	1	Long	183	66	66	79	79	19.708	19.708	0.431694	0.431694	125	114	83	67	97	82.6667	184	79	79	0.88	0.85		155.5
543	M	0	1993	28	Namwela	3	Student		0	0	2	None	163	57	58	72	72	21.4536	21.83	0.441718	0.441718	127	128	85	70	99	89.3333	192	80	80	0.85	0.9		0
362W	M	0	1994	27	Sichei	2	SEcurity		0	0	1	Long	150	78	70	90	90	34.6667	31.1111	0.6	0.6	129	129	88	88	101.667	101.667	193	90	90	0.99	0.98		150
338W	F	1	1995	26	Sichei	3	Student		0	0	1	Long	197	90	89	108	109	23.1905	22.9328	0.548223	0.553299	129	118	85	69	99.6667	85.3333	194	69	69	0.93	0.95		155.5
331W	M	0	1992	29	Chwele	3	Engineer		0	0	1	Long	173	65	64	71	72	21.7181	21.3839	0.410405	0.416185	132	131	82	82	98.6667	98.3333	191	62	61	0.97	0.97		150
336W	F	1	1992	29	Chwele	3	Teacher		2020	0	1	Long	173	74	73	100	98	24.7252	24.3911	0.578035	0.566474	136	118	87	79	103.333	92	191	100	100	0.91	0.89		157.5
373W	M	0	1960	61	Risiwa	2	Farmer		0	0	1	Long	180	65	66	70	70	20.0617	20.3704	0.388889	0.388889	128	120	83	80	98	93.3333	159	72	72	0.97	0.97		155.5
340W	M	0	1978	43	Sichei	3	Engineer		0	0	1	Long	183	95	91	91	89	28.3675	27.1731	0.497268	0.486339	128	121	85	82	99.3333	95	177	59	58	0.95	0.93		157.5
130S	M	0	1996	25	Sichei	3	Student		0	0	0	Short	180	75	74	90	88	23.1481	22.8395	0.5	0.488889	130	107	83	61	98.6667	76.3333	195	87	78	1.25	1.11		150
543	F	1	1979	42	Kanduyi	1	House wife		2020	2020	2	None	173	111	113	100	106	37.0878	37.756	0.578035	0.612717	129	127	86	83	100.333	97.6667	178	88	79	0.85	0.9		0
544	F	1	1996	25	Sichei	3	Student		0	0	2	None	164	56	57	74	74	20.8209	21.1927	0.45122	0.45122	125	122	85	83	98.3333	96	195	84	79	0.82	0.81		0
130S	F	1	1993	28	Sichei	2	Farmer		0	0	0	Short	172	75	74	80	80	25.3515	25.0135	0.465116	0.465116	123	118	84	80	97	92.6667	192	103	89	1	0.93		157.5
594	F	1	1985	36	Kimonyi	2	Farmer		0	0	2	None	173	70	72	84	86	23.3887	24.0569	0.485549	0.49711	125	108	82	66	96.3333	80	184	85	79	0.79	0.8		0
570	F	1	1980	41	Chwele	2	Business		0	0	2	None	192	89	90	104	104	24.1428	24.4141	0.541667	0.541667	123	127	84	82	97	97	179	89	72	0.79	0.79		0
588	M	0	1972	49	Kanduyi	3	Driver		0	0	2	None	191	86	88	92	92	23.5739	24.1221	0.481675	0.481675	132	133	84	82	100	99	171	80	80	0.96	0.97		0
364W	F	1	1997	24	Sichei	3	Student		0	0	1	Long	170	76	78	90	92	26.2976	26.9896	0.529412	0.541176	122	110	80	72	94	84.6667	196	84	82	0.98	0.98		150
564	F	1	1990	31	Sikusi	1	Farmer		0	0	2	None	173	54	54	70	72	18.0427	18.0427	0.404624	0.416185	121	109	81	80	94.3333	89.6667	189	72	72	0.92	0.95		0
120S	F	1	1994	27	Mount Elgon	3	Farmer		0	0	0	Short	172	52	52	70	70	17.5771	17.5771	0.406977	0.406977	130	111	85	81	100	91	193	91	72	0.95	0.94		157.5
348W	M	0	1969	52	Chepkaka	3	Farmer		0	0	1	Long	178	56	54	60	60	17.6745	17.0433	0.337079	0.337079	128	134	82	82	97.3333	99.3333	168	91	72	0.97	0.97		150
568	F	1	1982	39	Samita	1	Farmer		0	0	2	None	183	78	78	91	91	23.2912	23.2912	0.497268	0.497268	129	129	89	79	102.333	95.6667	181	71	72	0.93	0.93		0
114S	F	1	1986	35	Chwele	1	Business		2020	2020	0	Short	182	61	60	81	81	18.4157	18.1138	0.445055	0.445055	125	107	82	61	96.3333	76.3333	185	104	77	0.76	0.75		155.5
371W	F	1	1994	27	Sichei	2	Casual		0	0	1	Long	157	69	70	91	91	27.993	28.3987	0.579618	0.579618	124	107	81	65	95.3333	79	193	74	79	0.84	0.85		157.5
560	F	1	1963	58	Sichei	1	Farmer		0	0	2	None	187	66	66	90	90	18.8739	18.8739	0.481283	0.481283	122	108	82	81	95.3333	90	162	69	82	0.9	0.91		0
567	F	1	1963	58	Sichei	1	Farmer		0	0	2	None	170	70	72	90	90	24.2215	24.9135	0.529412	0.529412	124	131	80	89	94.6667	103	162	75	75	0.98	0.98		0
135S	F	1	1988	33	Chekwanda	2	Business		0	0	0	Short	173	73	74	98	98	24.3911	24.7252	0.566474	0.566474	120	116	84	75	96	88.6667	187	94	90	0.98	0.93		155.5
558	F	1	1979	42	Chekwanda	1	Business		0	0	2	None	170	66	64	82	82	22.8374	22.1453	0.482353	0.482353	130	146	85	89	100	108	178	69	86	0.98	0.98		0
122S	M	0	1970	51	Misri	3	Cateress		0	0	0	Short	162	58		71		22.1003	0	0.438272	0	126		88		100.667	0	169	87		0.96
554	F	1	1990	31	Sichei	2	Farmer		0	0	2	None	180	83	84	105	105	25.6173	25.9259	0.583333	0.583333	131	122	83	83	99	96	189	79	69	0.97	0.97		0
347W	M	0	1994	27	Sichei	2	Farmer		0	0	1	Long	183	59	58	73	74	17.6177	17.3191	0.398907	0.404372	121	106	81	70	94.3333	82	193	69	74	0.81	0.82		150
326W	F	1	1997	24	Sichei	3	Student		0	0	1	Long	170	65	66	85	86	22.4913	22.8374	0.5	0.505882	124	119	81	78	95.3333	91.6667	196	72	69	0.89	0.88		155.5
344W	F	1	1996	25	Sichei	3	Student		0	0	1	Long	158	53	54	71	72	21.2306	21.6311	0.449367	0.455696	125	112	82	79	96.3333	90	195	72	69	0.78	0.77		150
335W	F	1	1982	39	Sichei	2	SEcurity		0	0	1	Long	163	54	53	78	78	20.3244	19.9481	0.478528	0.478528	127	127	82	80	97	95.6667	181	98	79	0.93	0.93		155.5
572	F	1	1996	25	Chekwenda	3	Farmer		0	0	2	None	172	52	52	70	70	17.5771	17.5771	0.406977	0.406977	136	129	80	81	98.6667	97	195	89	72	0.89	1		0
116S	F	1	1982	39	Sichei	2	Farmer		0	0	0	Short	168	93	90	111	111	32.9507	31.8878	0.660714	0.660714	125	102	83	78	97	86	181	89	89	0.91	0.91		157.5
376W	M	0	1989	32	Namwela	3	Teacher		0	0	1	Long	170	70	72	90	90	24.2215	24.9135	0.529412	0.529412	128	111	81	74	96.6667	86.3333	188	69	62	0.98	0.98		155.5
587	F	1	1998	23	Sanandiki	3	Student		0	0	2	None	173	57	57	72	72	19.0451	19.0451	0.416185	0.416185	125	124	89	88	101	100	197	89	93	0.97	0.97		0
129S	F	1	2000	21	Madisi	2	Student		0	0	0	Short	175	65	66	72	72	21.2245	21.551	0.411429	0.411429	121	108	87	81	98.3333	90	199	72	72	0.94	0.93		157.5
111S	F	1	2000	21	Misri	2	Farmer		0	0	0	Short	180	60	60	90	90	18.5185	18.5185	0.5	0.5	132	111	81	81	98	91	199	76	71	1.05	0.96		157.5
327W	F	1	1994	27	Malinda	1	Farmer		2020	2020	1	Long	182	70	72	76	76	21.1327	21.7365	0.417582	0.417582	131	113	82	75	98.3333	87.6667	193	69	69	0.78	0.7		150
119S	M	0	1976	45	Milale	1	Farmer		0	0	0	Short	200	77	78	86	91	19.25	19.5	0.43	0.455	129	129	83	79	98.3333	95.6667	175	89	79	0.95	0.94		155.5
375W	F	1	1995	26	Sichei	3	Student		0	0	1	Long	183	69	70	90	92	20.6038	20.9024	0.491803	0.502732	130	120	81	80	97.3333	93.3333	194	70	72	0.98	0.92		157.5
365W	F	1	1994	27	Chekwanda	3	Student		0	0	1	Long	160	70	72	86	86	27.3438	28.125	0.5375	0.5375	120	111	79	68	92.6667	82.3333	193	72	69	0.98	0.97		155.5
332W	M	0	1989	32	Chengeni	3	Student		0	0	1	Long	160	56	58	72	72	21.875	22.6562	0.45	0.45	122	107	83	61	96	76.3333	188	74	77	0.99	0.99		157.5
586	F	1	1984	37	Sichei	2	Farmer		0	0	2	None	170	63	64	78	78	21.7993	22.1453	0.458824	0.458824	129	129	83	82	98.3333	97.6667	183	70	71	0.99	0.99		0
556	F	1	1990	31	Chwele	2	Farmer		0	0	2	None	175	75	79	100	100	24.4898	25.7959	0.571429	0.571429	122	129	83	79	96	95.6667	189	72	79	0.95	0.95		0
338W	F	1	1997	24	Sichei	2	Farmer		0	0	1	Long	172	70	70	90	90	23.6614	23.6614	0.523256	0.523256	122	107	83	61	96	76.3333	196	78	77	0.97	0.92		157.5
552	F	1	1989	32	Chwele	1	Farmer		0	0	2	None	160	60	62	84	85	23.4375	24.2188	0.525	0.53125	129	129	79	70	95.6667	89.6667	188	73	85	0.98	0.99		0
330W	F	1	1978	43	Sichei	1	Farmer		0	0	1	Long	170	70	69	100	100	24.2215	23.8754	0.588235	0.588235	133	111	80	81	97.6667	91	177	89	72	0.91	0.89		155.5
343W	F	1	1996	25	Chongoi	2	Farmer		0	0	1	Long	173	80	78	94	93	26.7299	26.0617	0.543353	0.537572	125	115	87	64	99.6667	81	195	69	72	0.86	0.83		157.5
559	M	0	1994	27	Sichei	3	Student		0	0	2	None	164	60	62	76	76	22.3081	23.0518	0.463415	0.463415	122	124	81	88	94.6667	100	193	71	74	1	1		0
553	F	1	1972	29	Mpeli	2	Farmer		0	0	2	None	169	60	62	86	86	21.0077	21.7079	0.508876	0.508876	122	121	80	81	94	94.3333	191	69	73	0.98	0.98		0
118S	F	1	1998	23	Sibomba	3	Student		2020	2020	0	Short	163	60	60	71	71	22.5827	22.5827	0.435583	0.435583	121	115	81	64	94.3333	81	197	69	71	0.76	0.73		155.5
